# Supplementary material for: 10α-Hy­droxy-4,9-dimethyl-13-[(4-phenyl­piperazin-1-yl)meth­yl]-3,8,15-trioxatetra­cyclo­[10.3.0.02,4.07,9]tetra­decan-14-one
Source: Acta Crystallogr Sect E Struct Rep Online. 2011 Oct 22;67(Pt 11):o2981–2. doi: 10.1107/S1600536811042012 (PMC3247384; doi:10.1107/S1600536811042012)
Supplement: Supplementary file 1 [file e-67-o2981-sup1.cif]

##############################################################################
#                                                                            #
# This CIF contains the data in a paper accepted for publication in          #
# Acta Crystallographica Section E. It conforms to the requirements of       #
# Notes for Authors for Acta Crystallographica Section E, and has been       #
# peer reviewed under the auspices of the IUCr Commission on Journals.       #
#                                                                            #
# Full details of the Crystallographic Information File format               #
# are given in the paper "The Crystallographic Information File (CIF):       #
# a New Standard Archive File for Crystallography" by S. R. Hall, F. H.      #
# Allen and I. D. Brown [Acta Cryst. (1991), A47, 655-685].                  #
#                                                                            #
# The current version of the core CIF dictionary is obtainable from          #
# ftp://ftp.iucr.org/pub/cif_core.dic.                                       #
#                                                                            #
# Software is freely available for graphical display of the structure(s)     #
# in this CIF. For information consult the CIF software page                 #
# http://www.iucr.org/resources/cif/software.                                #
#                                                                            #
# This file may be used for bona fide research purposes within the           #
# scientific community so long as proper attribution is given to the journal # 
# article from which it was obtained.                                        #
#                                                                            #
##############################################################################
data_I
_audit_creation_method     SHELXL-97
_chemical_name_systematic
;
10\aHydroxy-4,9-dimethyl-13-[(4-phenylpiperazin-1-yl)methyl]-
3,8,15-trioxatetracyclo[10.3.0.0^2,4^.0^7,9^]tetradecan-14-one
;
_chemical_name_common     ?
_chemical_formula_moiety     'C25 H34 N2 O5'
_chemical_formula_sum     'C25 H34 N2 O5'
_chemical_formula_iupac     'C25 H34 N2 O5'
_chemical_formula_weight     442.54
_chemical_melting_point     ?
_symmetry_cell_setting     orthorhombic
_symmetry_space_group_name_H-M     'P 21 21 21'
_symmetry_space_group_name_Hall     'P 2ac 2ab'
loop_
    _symmetry_equiv_pos_as_xyz
    'x, y, z'
    '-x+1/2, -y, z+1/2'
    '-x, y+1/2, -z+1/2'
    'x+1/2, -y+1/2, -z'
_cell_length_a     7.7666(5)
_cell_length_b     9.6059(8)
_cell_length_c     31.181(2)
_cell_angle_alpha     90.00
_cell_angle_beta     90.00
_cell_angle_gamma     90.00
_cell_volume     2326.2(3)
_cell_formula_units_Z     4
_cell_measurement_reflns_used     10922
_cell_measurement_theta_min     2.7
_cell_measurement_theta_max     26.4
_cell_measurement_temperature     298(2)
_exptl_crystal_description     'prism'
_exptl_crystal_colour     'colourless'
_exptl_crystal_size_max     0.45
_exptl_crystal_size_mid     0.36
_exptl_crystal_size_min     0.28
_exptl_crystal_density_diffrn     1.264
_exptl_crystal_density_meas     ?
_exptl_crystal_density_method     'not measured'
_exptl_crystal_F_000     952
_exptl_absorpt_coefficient_mu     0.088
_exptl_absorpt_correction_type     none
_exptl_absorpt_process_details     ?
_exptl_absorpt_correction_T_min     ?
_exptl_absorpt_correction_T_max     ?
_diffrn_ambient_temperature     298(2)
_diffrn_radiation_type     MoK\a
_diffrn_radiation_wavelength     0.71073
_diffrn_radiation_source     'fine-focus sealed tube'
_diffrn_radiation_monochromator     graphite
_diffrn_measurement_device_type     'Bruker X8 APEX CCD area-detector'
_diffrn_measurement_method     '\f and \w scans'
_diffrn_detector_area_resol_mean     ?
_diffrn_reflns_number     10922
_diffrn_reflns_av_R_equivalents     0.0238
_diffrn_reflns_av_sigmaI/netI     0.0238
_diffrn_reflns_theta_min     2.70
_diffrn_reflns_theta_max     26.37
_diffrn_reflns_theta_full     26.37
_diffrn_measured_fraction_theta_max     0.995
_diffrn_measured_fraction_theta_full     0.995
_diffrn_reflns_limit_h_min     -9
_diffrn_reflns_limit_h_max     9
_diffrn_reflns_limit_k_min     -11
_diffrn_reflns_limit_k_max     7
_diffrn_reflns_limit_l_min     -38
_diffrn_reflns_limit_l_max     34
_diffrn_standards_number     ?
_diffrn_standards_interval_count     ?
_diffrn_standards_interval_time     ?
_diffrn_standards_decay_%     ?
_reflns_number_total     2723
_reflns_number_gt     2362
_reflns_threshold_expression     I>2\s(I)
_refine_ls_structure_factor_coef     Fsqd
_refine_ls_matrix_type     full
_refine_ls_R_factor_all     0.0484
_refine_ls_R_factor_gt     0.0398
_refine_ls_wR_factor_gt     0.0990
_refine_ls_wR_factor_ref     0.1038
_refine_ls_goodness_of_fit_ref     1.056
_refine_ls_restrained_S_all     1.056
_refine_ls_number_reflns     2723
_refine_ls_number_parameters     293
_refine_ls_number_restraints     0
_refine_ls_hydrogen_treatment     constr
_refine_ls_weighting_scheme     calc
_refine_ls_weighting_details
         'calc w=1/[\s^2^(Fo^2^)+(0.0537P)^2^+0.4378P] where P=(Fo^2^+2Fc^2^)/3'
_atom_sites_solution_hydrogens     geom
_atom_sites_solution_primary     direct
_atom_sites_solution_secondary     difmap
_refine_ls_shift/su_max     0.000
_refine_ls_shift/su_mean     0.000
_refine_diff_density_max     0.174
_refine_diff_density_min     -0.176
_refine_ls_extinction_method     none
_refine_ls_extinction_coef     ?
loop_
    _atom_type_symbol
    _atom_type_description
    _atom_type_scat_dispersion_real
    _atom_type_scat_dispersion_imag
    _atom_type_scat_source
    'C' 'C' 0.0033 0.0016
                         'International Tables Vol C Tables 4.2.6.8 and 6.1.1.4'
    'H' 'H' 0.0000 0.0000
                         'International Tables Vol C Tables 4.2.6.8 and 6.1.1.4'
    'N' 'N' 0.0061 0.0033
                         'International Tables Vol C Tables 4.2.6.8 and 6.1.1.4'
    'O' 'O' 0.0106 0.0060
                         'International Tables Vol C Tables 4.2.6.8 and 6.1.1.4'
_computing_data_collection     'APEX2 (Bruker, 2005)'
_computing_cell_refinement     'SAINT (Bruker, 2005)'
_computing_data_reduction     'SAINT (Bruker, 2005)'
_computing_structure_solution     'SHELXS97 (Sheldrick, 2008)'
_computing_structure_refinement     'SHELXS97 (Sheldrick, 2008)'
_computing_molecular_graphics
                   'ORTEP-3 for Windows (Farrugia,1997) and PLATON (Spek, 2009)'
_computing_publication_material     'WinGX (Farrugia, 1999)'
loop_
    _atom_site_type_symbol
    _atom_site_label
    _atom_site_fract_x
    _atom_site_fract_y
    _atom_site_fract_z
    _atom_site_U_iso_or_equiv
    _atom_site_adp_type
    _atom_site_calc_flag
    _atom_site_refinement_flags
    _atom_site_occupancy
    _atom_site_symmetry_multiplicity
    _atom_site_disorder_assembly
    _atom_site_disorder_group
    C C1 0.5441(3) 0.2316(2) 0.91768(7) 0.0347(5) Uani d . 1 1 . .
    H H1 0.4879 0.1665 0.8979 0.042 Uiso calc R 1 1 . .
    C C2 0.5370(3) 0.1777(2) 0.96267(7) 0.0327(5) Uani d . 1 1 . .
    H H2 0.6143 0.2252 0.9827 0.039 Uiso calc R 1 1 . .
    C C3 0.4930(3) 0.0341(3) 0.97477(7) 0.0349(5) Uani d . 1 1 . .
    C C4 0.5705(3) -0.0184(3) 1.01607(8) 0.0415(6) Uani d . 1 1 . .
    H H4A 0.4920 -0.0840 1.0293 0.050 Uiso calc R 1 1 . .
    H H4B 0.5859 0.0591 1.0356 0.050 Uiso calc R 1 1 . .
    C C5 0.7438(3) -0.0892(3) 1.00857(8) 0.0435(6) Uani d . 1 1 . .
    H H5A 0.7981 -0.1076 1.0360 0.052 Uiso calc R 1 1 . .
    H H5B 0.7252 -0.1777 0.9943 0.052 Uiso calc R 1 1 . .
    C C6 0.8616(3) -0.0009(3) 0.98170(8) 0.0383(6) Uani d . 1 1 . .
    H H6 0.8588 0.0985 0.9888 0.046 Uiso calc R 1 1 . .
    C C7 0.9154(3) -0.0312(3) 0.93753(8) 0.0383(6) Uani d . 1 1 . .
    C C8 0.9740(3) 0.0848(3) 0.90772(8) 0.0404(6) Uani d . 1 1 . .
    H H8 1.0567 0.0437 0.8876 0.048 Uiso calc R 1 1 . .
    C C9 0.8307(4) 0.1514(3) 0.88067(8) 0.0416(6) Uani d . 1 1 . .
    H H9A 0.7518 0.0783 0.8720 0.050 Uiso calc R 1 1 . .
    H H9B 0.8825 0.1885 0.8548 0.050 Uiso calc R 1 1 . .
    C C10 0.7253(3) 0.2680(2) 0.90184(7) 0.0311(5) Uani d . 1 1 . .
    H H10 0.7914 0.3042 0.9262 0.037 Uiso calc R 1 1 . .
    C C11 0.5317(3) 0.4573(3) 0.89329(8) 0.0414(6) Uani d . 1 1 . .
    C C12 0.6839(3) 0.3904(3) 0.87154(7) 0.0376(6) Uani d . 1 1 . .
    H H12 0.6455 0.3523 0.8440 0.045 Uiso calc R 1 1 . .
    C C13 0.8251(4) 0.4953(3) 0.86298(8) 0.0431(6) Uani d . 1 1 . .
    H H13A 0.7729 0.5793 0.8516 0.052 Uiso calc R 1 1 . .
    H H13B 0.8786 0.5194 0.8901 0.052 Uiso calc R 1 1 . .
    C C14 0.4374(4) -0.0747(3) 0.94329(9) 0.0473(6) Uani d . 1 1 . .
    H H14A 0.3988 -0.0306 0.9174 0.071 Uiso calc R 1 1 . .
    H H14B 0.3451 -0.1284 0.9554 0.071 Uiso calc R 1 1 . .
    H H14C 0.5328 -0.1349 0.9369 0.071 Uiso calc R 1 1 . .
    C C15 1.1040(4) 0.5453(3) 0.83687(8) 0.0519(7) Uani d . 1 1 . .
    H H15A 1.1452 0.5467 0.8662 0.062 Uiso calc R 1 1 . .
    H H15B 1.0668 0.6387 0.8295 0.062 Uiso calc R 1 1 . .
    C C16 0.9013(3) 0.4473(3) 0.78904(8) 0.0490(7) Uani d . 1 1 . .
    H H16A 0.8618 0.5393 0.7808 0.059 Uiso calc R 1 1 . .
    H H16B 0.8051 0.3836 0.7864 0.059 Uiso calc R 1 1 . .
    C C17 1.0437(4) 0.4021(3) 0.75924(8) 0.0509(7) Uani d . 1 1 . .
    H H17A 1.0794 0.3082 0.7664 0.061 Uiso calc R 1 1 . .
    H H17B 1.0018 0.4018 0.7299 0.061 Uiso calc R 1 1 . .
    C C18 1.2483(4) 0.5027(4) 0.80761(8) 0.0542(8) Uani d . 1 1 . .
    H H18A 1.3418 0.5691 0.8100 0.065 Uiso calc R 1 1 . .
    H H18B 1.2915 0.4122 0.8163 0.065 Uiso calc R 1 1 . .
    C C19 1.3260(4) 0.4797(3) 0.73301(8) 0.0448(6) Uani d . 1 1 . .
    C C20 1.3357(4) 0.3688(3) 0.70444(8) 0.0473(6) Uani d . 1 1 . .
    H H20 1.2490 0.3020 0.7040 0.057 Uiso calc R 1 1 . .
    C C21 1.4749(4) 0.3575(4) 0.67644(8) 0.0571(8) Uani d . 1 1 . .
    H H21 1.4797 0.2835 0.6573 0.069 Uiso calc R 1 1 . .
    C C22 1.6044(4) 0.4538(4) 0.67685(9) 0.0645(9) Uani d . 1 1 . .
    H H22 1.6992 0.4434 0.6589 0.077 Uiso calc R 1 1 . .
    C C23 1.5932(4) 0.5657(4) 0.70384(10) 0.0714(10) Uani d . 1 1 . .
    H H23 1.6792 0.6331 0.7035 0.086 Uiso calc R 1 1 . .
    C C24 1.4562(4) 0.5797(4) 0.73158(9) 0.0615(8) Uani d . 1 1 . .
    H H24 1.4503 0.6568 0.7496 0.074 Uiso calc R 1 1 . .
    C C26 0.8708(4) -0.1630(3) 0.91409(9) 0.0535(7) Uani d . 1 1 . .
    H H26A 0.8222 -0.2288 0.9338 0.080 Uiso calc R 1 1 . .
    H H26B 0.9730 -0.2015 0.9015 0.080 Uiso calc R 1 1 . .
    H H26C 0.7886 -0.1428 0.8919 0.080 Uiso calc R 1 1 . .
    N N1 0.9589(3) 0.4506(2) 0.83356(6) 0.0398(5) Uani d . 1 1 . .
    N N2 1.1901(3) 0.4959(2) 0.76275(6) 0.0461(6) Uani d . 1 1 . .
    O O1 0.4819(3) 0.5750(2) 0.89055(6) 0.0565(5) Uani d . 1 1 . .
    O O2 0.3686(2) 0.14622(18) 0.97984(5) 0.0400(4) Uani d . 1 1 . .
    O O3 0.4524(2) 0.36458(19) 0.91853(5) 0.0447(4) Uani d . 1 1 . .
    O O5 1.0321(2) -0.0547(2) 0.97319(6) 0.0543(5) Uani d . 1 1 . .
    O O4 1.0600(2) 0.19268(19) 0.92937(7) 0.0538(5) Uani d . 1 1 . .
    H H4 1.1392 0.1600 0.9436 0.081 Uiso calc R 1 1 . .
loop_
    _atom_site_aniso_label
    _atom_site_aniso_U_11
    _atom_site_aniso_U_22
    _atom_site_aniso_U_33
    _atom_site_aniso_U_12
    _atom_site_aniso_U_13
    _atom_site_aniso_U_23
    C1 0.0319(12) 0.0320(12) 0.0403(12) -0.0020(11) -0.0021(11) 0.0019(10)
    C2 0.0281(11) 0.0336(12) 0.0364(11) -0.0008(11) 0.0030(10) 0.0008(9)
    C3 0.0274(11) 0.0351(12) 0.0421(12) -0.0020(10) 0.0068(10) 0.0002(10)
    C4 0.0464(14) 0.0380(13) 0.0402(12) -0.0040(12) 0.0048(11) 0.0072(11)
    C5 0.0486(14) 0.0374(14) 0.0446(13) 0.0030(12) -0.0051(12) 0.0065(11)
    C6 0.0304(12) 0.0343(13) 0.0502(13) 0.0040(11) -0.0070(11) -0.0018(11)
    C7 0.0330(12) 0.0338(13) 0.0479(13) 0.0062(11) -0.0035(11) -0.0007(11)
    C8 0.0326(12) 0.0363(13) 0.0522(14) 0.0066(11) 0.0058(11) -0.0029(11)
    C9 0.0485(15) 0.0362(13) 0.0401(12) 0.0049(13) 0.0062(12) 0.0012(11)
    C10 0.0303(12) 0.0302(12) 0.0328(11) -0.0005(10) -0.0014(9) 0.0020(9)
    C11 0.0404(13) 0.0420(14) 0.0417(13) 0.0051(13) -0.0057(11) 0.0079(11)
    C12 0.0414(13) 0.0336(13) 0.0377(12) 0.0019(11) -0.0008(11) 0.0024(10)
    C13 0.0503(14) 0.0352(13) 0.0438(13) -0.0031(13) 0.0073(12) 0.0012(11)
    C14 0.0444(14) 0.0394(15) 0.0582(15) -0.0041(13) 0.0002(13) -0.0033(12)
    C15 0.0527(16) 0.0597(18) 0.0434(13) -0.0120(16) 0.0041(12) -0.0116(13)
    C16 0.0419(14) 0.0639(18) 0.0413(13) -0.0058(15) -0.0014(11) 0.0009(13)
    C17 0.0485(15) 0.0646(18) 0.0396(13) -0.0098(16) -0.0015(12) -0.0086(13)
    C18 0.0467(14) 0.073(2) 0.0431(13) -0.0101(15) 0.0003(12) -0.0112(15)
    C19 0.0479(14) 0.0498(15) 0.0368(12) -0.0031(14) 0.0010(11) 0.0005(12)
    C20 0.0538(16) 0.0476(15) 0.0403(13) -0.0030(15) 0.0013(13) 0.0019(12)
    C21 0.069(2) 0.0614(18) 0.0413(14) 0.0143(19) 0.0050(14) 0.0000(14)
    C22 0.0538(18) 0.098(3) 0.0419(15) 0.003(2) 0.0075(13) 0.0051(17)
    C23 0.0574(19) 0.099(3) 0.0578(18) -0.030(2) 0.0051(16) 0.0013(19)
    C24 0.0633(18) 0.068(2) 0.0528(16) -0.0199(19) 0.0080(15) -0.0106(15)
    C26 0.0663(19) 0.0335(14) 0.0608(16) 0.0041(14) 0.0044(15) -0.0079(13)
    N1 0.0409(11) 0.0424(12) 0.0362(10) -0.0028(11) 0.0019(9) -0.0001(9)
    N2 0.0454(12) 0.0543(14) 0.0386(10) -0.0091(12) 0.0029(10) -0.0090(10)
    O1 0.0590(12) 0.0477(11) 0.0627(11) 0.0188(11) 0.0078(10) 0.0146(9)
    O2 0.0310(8) 0.0414(9) 0.0477(9) 0.0018(8) 0.0081(7) 0.0000(8)
    O3 0.0333(9) 0.0458(10) 0.0548(10) 0.0089(9) 0.0045(8) 0.0136(9)
    O5 0.0371(10) 0.0594(12) 0.0662(12) 0.0123(10) -0.0069(9) 0.0060(10)
    O4 0.0350(10) 0.0429(11) 0.0834(14) -0.0036(9) -0.0090(10) 0.0003(10)
_geom_special_details
;
All s.u.'s (except the s.u. in the dihedral angle between two l.s. planes) are
estimated using the full covariance matrix. The cell s.u.'s are taken into
account individually in the estimation of s.u.'s in distances, angles and
torsion angles; correlations between s.u.'s in cell parameters are only used
when they are defined by crystal symmetry. An approximate (isotropic)
treatment of cell s.u.'s is used for estimating s.u.'s involving l.s. planes.
;
loop_
    _geom_bond_atom_site_label_1
    _geom_bond_atom_site_label_2
    _geom_bond_site_symmetry_2
    _geom_bond_distance
    _geom_bond_publ_flag
    C1 O3 . 1.463(3) ?
    C1 C2 . 1.496(3) ?
    C1 C10 . 1.532(3) ?
    C1 H1 . 0.9800 ?
    C2 O2 . 1.445(3) ?
    C2 C3 . 1.471(3) ?
    C2 H2 . 0.9800 ?
    C3 O2 . 1.456(3) ?
    C3 C14 . 1.497(4) ?
    C3 C4 . 1.508(3) ?
    C4 C5 . 1.526(4) ?
    C4 H4A . 0.9700 ?
    C4 H4B . 0.9700 ?
    C5 C6 . 1.503(4) ?
    C5 H5A . 0.9700 ?
    C5 H5B . 0.9700 ?
    C6 O5 . 1.446(3) ?
    C6 C7 . 1.468(3) ?
    C6 H6 . 0.9800 ?
    C7 O5 . 1.452(3) ?
    C7 C26 . 1.502(4) ?
    C7 C8 . 1.521(4) ?
    C8 O4 . 1.406(3) ?
    C8 C9 . 1.536(3) ?
    C8 H8 . 0.9800 ?
    C9 C10 . 1.537(3) ?
    C9 H9A . 0.9700 ?
    C9 H9B . 0.9700 ?
    C10 C12 . 1.542(3) ?
    C10 H10 . 0.9800 ?
    C11 O1 . 1.198(3) ?
    C11 O3 . 1.339(3) ?
    C11 C12 . 1.507(3) ?
    C12 C13 . 1.513(4) ?
    C12 H12 . 0.9800 ?
    C13 N1 . 1.451(3) ?
    C13 H13A . 0.9700 ?
    C13 H13B . 0.9700 ?
    C14 H14A . 0.9600 ?
    C14 H14B . 0.9600 ?
    C14 H14C . 0.9600 ?
    C15 N1 . 1.452(3) ?
    C15 C18 . 1.502(4) ?
    C15 H15A . 0.9700 ?
    C15 H15B . 0.9700 ?
    C16 N1 . 1.459(3) ?
    C16 C17 . 1.508(4) ?
    C16 H16A . 0.9700 ?
    C16 H16B . 0.9700 ?
    C17 N2 . 1.455(3) ?
    C17 H17A . 0.9700 ?
    C17 H17B . 0.9700 ?
    C18 N2 . 1.471(3) ?
    C18 H18A . 0.9700 ?
    C18 H18B . 0.9700 ?
    C19 C20 . 1.390(4) ?
    C19 C24 . 1.395(4) ?
    C19 N2 . 1.414(3) ?
    C20 C21 . 1.394(4) ?
    C20 H20 . 0.9300 ?
    C21 C22 . 1.367(5) ?
    C21 H21 . 0.9300 ?
    C22 C23 . 1.368(5) ?
    C22 H22 . 0.9300 ?
    C23 C24 . 1.378(4) ?
    C23 H23 . 0.9300 ?
    C24 H24 . 0.9300 ?
    C26 H26A . 0.9600 ?
    C26 H26B . 0.9600 ?
    C26 H26C . 0.9600 ?
    O4 H4 . 0.8200 ?
loop_
    _geom_angle_atom_site_label_1
    _geom_angle_atom_site_label_2
    _geom_angle_atom_site_label_3
    _geom_angle_site_symmetry_1
    _geom_angle_site_symmetry_3
    _geom_angle
    _geom_angle_publ_flag
    O3 C1 C2 . . 105.50(18) ?
    O3 C1 C10 . . 104.70(18) ?
    C2 C1 C10 . . 114.50(19) ?
    O3 C1 H1 . . 110.6 ?
    C2 C1 H1 . . 110.6 ?
    C10 C1 H1 . . 110.6 ?
    O2 C2 C3 . . 59.88(14) ?
    O2 C2 C1 . . 116.93(19) ?
    C3 C2 C1 . . 125.0(2) ?
    O2 C2 H2 . . 114.5 ?
    C3 C2 H2 . . 114.5 ?
    C1 C2 H2 . . 114.5 ?
    O2 C3 C2 . . 59.19(15) ?
    O2 C3 C14 . . 113.4(2) ?
    C2 C3 C14 . . 123.6(2) ?
    O2 C3 C4 . . 114.79(19) ?
    C2 C3 C4 . . 116.1(2) ?
    C14 C3 C4 . . 116.2(2) ?
    C3 C4 C5 . . 111.7(2) ?
    C3 C4 H4A . . 109.3 ?
    C5 C4 H4A . . 109.3 ?
    C3 C4 H4B . . 109.3 ?
    C5 C4 H4B . . 109.3 ?
    H4A C4 H4B . . 107.9 ?
    C6 C5 C4 . . 111.8(2) ?
    C6 C5 H5A . . 109.3 ?
    C4 C5 H5A . . 109.3 ?
    C6 C5 H5B . . 109.3 ?
    C4 C5 H5B . . 109.3 ?
    H5A C5 H5B . . 107.9 ?
    O5 C6 C7 . . 59.77(15) ?
    O5 C6 C5 . . 117.3(2) ?
    C7 C6 C5 . . 125.7(2) ?
    O5 C6 H6 . . 114.2 ?
    C7 C6 H6 . . 114.2 ?
    C5 C6 H6 . . 114.2 ?
    O5 C7 C6 . . 59.36(15) ?
    O5 C7 C26 . . 112.7(2) ?
    C6 C7 C26 . . 123.9(2) ?
    O5 C7 C8 . . 113.3(2) ?
    C6 C7 C8 . . 120.8(2) ?
    C26 C7 C8 . . 112.9(2) ?
    O4 C8 C7 . . 112.9(2) ?
    O4 C8 C9 . . 107.5(2) ?
    C7 C8 C9 . . 115.1(2) ?
    O4 C8 H8 . . 107.0 ?
    C7 C8 H8 . . 107.0 ?
    C9 C8 H8 . . 107.0 ?
    C8 C9 C10 . . 117.0(2) ?
    C8 C9 H9A . . 108.0 ?
    C10 C9 H9A . . 108.0 ?
    C8 C9 H9B . . 108.0 ?
    C10 C9 H9B . . 108.0 ?
    H9A C9 H9B . . 107.3 ?
    C1 C10 C9 . . 117.5(2) ?
    C1 C10 C12 . . 100.36(18) ?
    C9 C10 C12 . . 113.83(19) ?
    C1 C10 H10 . . 108.2 ?
    C9 C10 H10 . . 108.2 ?
    C12 C10 H10 . . 108.2 ?
    O1 C11 O3 . . 121.5(2) ?
    O1 C11 C12 . . 128.6(2) ?
    O3 C11 C12 . . 109.9(2) ?
    C11 C12 C13 . . 111.3(2) ?
    C11 C12 C10 . . 102.31(19) ?
    C13 C12 C10 . . 117.7(2) ?
    C11 C12 H12 . . 108.4 ?
    C13 C12 H12 . . 108.4 ?
    C10 C12 H12 . . 108.4 ?
    N1 C13 C12 . . 115.7(2) ?
    N1 C13 H13A . . 108.4 ?
    C12 C13 H13A . . 108.4 ?
    N1 C13 H13B . . 108.4 ?
    C12 C13 H13B . . 108.4 ?
    H13A C13 H13B . . 107.4 ?
    C3 C14 H14A . . 109.5 ?
    C3 C14 H14B . . 109.5 ?
    H14A C14 H14B . . 109.5 ?
    C3 C14 H14C . . 109.5 ?
    H14A C14 H14C . . 109.5 ?
    H14B C14 H14C . . 109.5 ?
    N1 C15 C18 . . 111.4(2) ?
    N1 C15 H15A . . 109.3 ?
    C18 C15 H15A . . 109.3 ?
    N1 C15 H15B . . 109.3 ?
    C18 C15 H15B . . 109.3 ?
    H15A C15 H15B . . 108.0 ?
    N1 C16 C17 . . 111.6(2) ?
    N1 C16 H16A . . 109.3 ?
    C17 C16 H16A . . 109.3 ?
    N1 C16 H16B . . 109.3 ?
    C17 C16 H16B . . 109.3 ?
    H16A C16 H16B . . 108.0 ?
    N2 C17 C16 . . 110.4(2) ?
    N2 C17 H17A . . 109.6 ?
    C16 C17 H17A . . 109.6 ?
    N2 C17 H17B . . 109.6 ?
    C16 C17 H17B . . 109.6 ?
    H17A C17 H17B . . 108.1 ?
    N2 C18 C15 . . 111.1(2) ?
    N2 C18 H18A . . 109.4 ?
    C15 C18 H18A . . 109.4 ?
    N2 C18 H18B . . 109.4 ?
    C15 C18 H18B . . 109.4 ?
    H18A C18 H18B . . 108.0 ?
    C20 C19 C24 . . 117.9(3) ?
    C20 C19 N2 . . 123.0(2) ?
    C24 C19 N2 . . 119.1(2) ?
    C19 C20 C21 . . 120.2(3) ?
    C19 C20 H20 . . 119.9 ?
    C21 C20 H20 . . 119.9 ?
    C22 C21 C20 . . 120.8(3) ?
    C22 C21 H21 . . 119.6 ?
    C20 C21 H21 . . 119.6 ?
    C21 C22 C23 . . 119.4(3) ?
    C21 C22 H22 . . 120.3 ?
    C23 C22 H22 . . 120.3 ?
    C22 C23 C24 . . 120.8(3) ?
    C22 C23 H23 . . 119.6 ?
    C24 C23 H23 . . 119.6 ?
    C23 C24 C19 . . 120.8(3) ?
    C23 C24 H24 . . 119.6 ?
    C19 C24 H24 . . 119.6 ?
    C7 C26 H26A . . 109.5 ?
    C7 C26 H26B . . 109.5 ?
    H26A C26 H26B . . 109.5 ?
    C7 C26 H26C . . 109.5 ?
    H26A C26 H26C . . 109.5 ?
    H26B C26 H26C . . 109.5 ?
    C13 N1 C15 . . 108.97(19) ?
    C13 N1 C16 . . 112.8(2) ?
    C15 N1 C16 . . 108.6(2) ?
    C19 N2 C17 . . 117.8(2) ?
    C19 N2 C18 . . 113.5(2) ?
    C17 N2 C18 . . 109.8(2) ?
    C2 O2 C3 . . 60.93(15) ?
    C11 O3 C1 . . 110.30(18) ?
    C6 O5 C7 . . 60.87(15) ?
    C8 O4 H4 . . 109.5 ?
loop_
    _geom_hbond_atom_site_label_D
    _geom_hbond_atom_site_label_H
    _geom_hbond_atom_site_label_A
    _geom_hbond_site_symmetry_A
    _geom_hbond_distance_DH
    _geom_hbond_distance_HA
    _geom_hbond_distance_DA
    _geom_hbond_angle_DHA
    _geom_hbond_publ_flag
    O4 H4 O2 1_655 0.82 2.11 2.902(3) 161 yes
    C14 H14B O5 1_455 0.96 2.59 3.289(3) 129 yes
    C21 H21 O1 3_746 0.93 2.51 3.441(4) 174 yes
_iucr_refine_instructions_details
;
TITL P73berraho_0m in P2(1)2(1)2(1)
CELL  0.71073   7.7666   9.6059  31.1805   90.000   90.000   90.000
ZERR     4.00   0.0005   0.0008   0.0021    0.000    0.000    0.000
LATT  -1
SYMM  1/2 - X, - Y, 1/2 + Z
SYMM  - X, 1/2 + Y, 1/2 - Z
SYMM  1/2 + X, 1/2 - Y, - Z
SFAC  C    H    N    O
UNIT  100  136  8    20
MERG   4
OMIT     0   0   2
OMIT     0   1   1
OMIT     0   1   2
EXTI    0.00483
SHEL  40  0.8
FMAP   2
PLAN   20
ACTA    52.80
BOND   $H
WGHT     0.05380     0.43620
L.S.  10
FVAR     0.14105
MOLE    1
C1    1    0.544052    0.231594    0.917677    11.00000    0.03187    0.03203 =
        0.04034    0.00189   -0.00208   -0.00200
AFIX   13
H1    2    0.487871    0.166499    0.897932    11.00000   -1.20000
AFIX    0
C2    1    0.537002    0.177731    0.962669    11.00000    0.02808    0.03357 =
        0.03644    0.00077    0.00303   -0.00083
AFIX   13
H2    2    0.614319    0.225223    0.982741    11.00000   -1.20000
AFIX    0
C3    1    0.492970    0.034075    0.974769    11.00000    0.02743    0.03510 =
        0.04210    0.00020    0.00679   -0.00201
C4    1    0.570508   -0.018353    1.016070    11.00000    0.04644    0.03802 =
        0.04015    0.00722    0.00483   -0.00403
AFIX   23
H4A   2    0.491966   -0.084004    1.029335    11.00000   -1.20000
H4B   2    0.585873    0.059145    1.035643    11.00000   -1.20000
AFIX    0
C5    1    0.743756   -0.089167    1.008571    11.00000    0.04855    0.03745 =
        0.04458    0.00652   -0.00507    0.00299
AFIX   23
H5A   2    0.798062   -0.107639    1.036001    11.00000   -1.20000
H5B   2    0.725197   -0.177680    0.994329    11.00000   -1.20000
AFIX    0
C6    1    0.861632   -0.000867    0.981698    11.00000    0.03043    0.03430 =
        0.05023   -0.00181   -0.00699    0.00401
AFIX   13
H6    2    0.858760    0.098521    0.988756    11.00000   -1.20000
AFIX    0
C7    1    0.915380   -0.031236    0.937529    11.00000    0.03299    0.03385 =
        0.04794   -0.00068   -0.00347    0.00622
C8    1    0.973993    0.084785    0.907720    11.00000    0.03265    0.03634 =
        0.05221   -0.00290    0.00578    0.00661
AFIX   13
H8    2    1.056742    0.043742    0.887642    11.00000   -1.20000
AFIX    0
C9    1    0.830730    0.151353    0.880674    11.00000    0.04854    0.03621 =
        0.04014    0.00122    0.00621    0.00486
AFIX   23
H9A   2    0.751774    0.078335    0.872015    11.00000   -1.20000
H9B   2    0.882526    0.188544    0.854788    11.00000   -1.20000
AFIX    0
C10   1    0.725299    0.267973    0.901836    11.00000    0.03034    0.03018 =
        0.03279    0.00202   -0.00138   -0.00054
AFIX   13
H10   2    0.791373    0.304219    0.926173    11.00000   -1.20000
AFIX    0
C11   1    0.531658    0.457341    0.893290    11.00000    0.04035    0.04200 =
        0.04170    0.00790   -0.00567    0.00506
C12   1    0.683912    0.390396    0.871541    11.00000    0.04145    0.03363 =
        0.03770    0.00244   -0.00080    0.00189
AFIX   13
H12   2    0.645515    0.352254    0.844004    11.00000   -1.20000
AFIX    0
C13   1    0.825128    0.495324    0.862979    11.00000    0.05033    0.03523 =
        0.04380    0.00119    0.00734   -0.00315
AFIX   23
H13A  2    0.772871    0.579290    0.851612    11.00000   -1.20000
H13B  2    0.878593    0.519369    0.890100    11.00000   -1.20000
AFIX    0
C14   1    0.437433   -0.074687    0.943294    11.00000    0.04439    0.03940 =
        0.05825   -0.00328    0.00017   -0.00415
AFIX  137
H14A  2    0.398813   -0.030564    0.917398    11.00000   -1.50000
H14B  2    0.345108   -0.128377    0.955356    11.00000   -1.50000
H14C  2    0.532760   -0.134872    0.936943    11.00000   -1.50000
AFIX    0
C15   1    1.104031    0.545300    0.836873    11.00000    0.05267    0.05971 =
        0.04338   -0.01165    0.00412   -0.01195
AFIX   23
H15A  2    1.145192    0.546656    0.866241    11.00000   -1.20000
H15B  2    1.066778    0.638688    0.829529    11.00000   -1.20000
AFIX    0
C16   1    0.901347    0.447345    0.789037    11.00000    0.04194    0.06394 =
        0.04126    0.00089   -0.00139   -0.00584
AFIX   23
H16A  2    0.861821    0.539298    0.780769    11.00000   -1.20000
H16B  2    0.805081    0.383589    0.786389    11.00000   -1.20000
AFIX    0
C17   1    1.043705    0.402102    0.759237    11.00000    0.04852    0.06457 =
        0.03962   -0.00856   -0.00146   -0.00982
AFIX   23
H17A  2    1.079397    0.308190    0.766427    11.00000   -1.20000
H17B  2    1.001785    0.401814    0.729933    11.00000   -1.20000
AFIX    0
C18   1    1.248318    0.502662    0.807608    11.00000    0.04665    0.07276 =
        0.04314   -0.01124    0.00027   -0.01009
AFIX   23
H18A  2    1.341831    0.569146    0.810000    11.00000   -1.20000
H18B  2    1.291501    0.412214    0.816305    11.00000   -1.20000
AFIX    0
C19   1    1.326011    0.479703    0.733007    11.00000    0.04785    0.04980 =
        0.03683    0.00047    0.00097   -0.00314
C20   1    1.335690    0.368837    0.704439    11.00000    0.05379    0.04763 =
        0.04034    0.00191    0.00129   -0.00302
AFIX   43
H20   2    1.249019    0.302048    0.704010    11.00000   -1.20000
AFIX    0
C21   1    1.474883    0.357488    0.676441    11.00000    0.06876    0.06136 =
        0.04129   -0.00004    0.00504    0.01429
AFIX   43
H21   2    1.479707    0.283476    0.657251    11.00000   -1.20000
AFIX    0
C22   1    1.604354    0.453815    0.676852    11.00000    0.05383    0.09791 =
        0.04189    0.00514    0.00747    0.00285
AFIX   43
H22   2    1.699210    0.443391    0.658934    11.00000   -1.20000
AFIX    0
C23   1    1.593218    0.565680    0.703841    11.00000    0.05745    0.09900 =
        0.05779    0.00130    0.00505   -0.02973
AFIX   43
H23   2    1.679159    0.633086    0.703474    11.00000   -1.20000
AFIX    0
C24   1    1.456151    0.579701    0.731577    11.00000    0.06327    0.06845 =
        0.05283   -0.01056    0.00799   -0.01995
AFIX   43
H24   2    1.450336    0.656786    0.749564    11.00000   -1.20000
AFIX    0
C26   1    0.870764   -0.162992    0.914085    11.00000    0.06625    0.03347 =
        0.06079   -0.00785    0.00439    0.00408
AFIX  137
H26A  2    0.822199   -0.228818    0.933842    11.00000   -1.50000
H26B  2    0.972981   -0.201543    0.901490    11.00000   -1.50000
H26C  2    0.788597   -0.142820    0.891939    11.00000   -1.50000
AFIX    0
N1    3    0.958925    0.450559    0.833562    11.00000    0.04087    0.04244 =
        0.03619   -0.00012    0.00192   -0.00278
N2    3    1.190105    0.495881    0.762754    11.00000    0.04543    0.05430 =
        0.03862   -0.00899    0.00294   -0.00912
O1    4    0.481899    0.575028    0.890546    11.00000    0.05905    0.04774 =
        0.06270    0.01465    0.00781    0.01883
O2    4    0.368579    0.146223    0.979843    11.00000    0.03103    0.04137 =
        0.04767   -0.00004    0.00815    0.00181
O3    4    0.452416    0.364579    0.918530    11.00000    0.03335    0.04577 =
        0.05483    0.01364    0.00455    0.00892
O5    4    1.032114   -0.054739    0.973188    11.00000    0.03714    0.05942 =
        0.06620    0.00605   -0.00687    0.01225
O4    4    1.059982    0.192681    0.929373    11.00000    0.03502    0.04287 =
        0.08339    0.00025   -0.00902   -0.00357
AFIX  147
H4    2    1.139197    0.160022    0.943552    11.00000   -1.50000
AFIX    0
HKLF    4
END
;
data_global
_journal_date_recd_electronic     2011-10-03
_journal_date_accepted     2011-10-11
_journal_name_full     'Acta Crystallographica, Section E'
_journal_year     2011
_journal_volume     67
_journal_issue     11
_journal_page_first     o2981
_journal_page_last     o2982
_journal_paper_category     QO
_journal_coeditor_code     LH5350
_publ_contact_author_name     'Doctor Ahmed Elhakmaoui'
_publ_contact_author_address
;
Laboratoire de Chimie Bioorganique et Analytique,
URAC 22, BP 146, FSTM, Universite' Hassan II,
Mohammedia-Casablanca 20810 Mohammedia,
Morocco
;
_publ_contact_author_email     'mberraho@yahoo.fr'
_publ_contact_author_fax     '0021224437408'
_publ_contact_author_phone     '0021224434649'
_publ_section_title
;\
10\a-Hydroxy-4,9-dimethyl-13-[(4-phenylpiperazin-1-yl)methyl]-3,8,15-\
trioxatetracyclo[10.3.0.0^2,4^.0^7,9^]tetradecan-14-one
;
loop_
    _publ_author_name
    _publ_author_address
    'Moumou, Mohamed'
;
Laboratoire de Chimie Biomol\'eculaire,
Substances Naturelles et R\'eactivit\'e, URAC 16,
Facult\'e des Sciences Semlalia, BP 2390,
Bd My Abdellah, 40000 Marrakech, Morocco
;
    'Benharref,  Ahmed'
;
Laboratoire de Chimie Biomol\'eculaire,
Substances Naturelles et R\'eactivit\'e, URAC 16,
Facult\'e des Sciences Semlalia, BP 2390,
Bd My Abdellah, 40000 Marrakech, Morocco
;
    'Oudahmane, Abdelghani'
;
Universite Blaise Pascal, Laboratoire des Mate'riaux Inorganiques,
UMR CNRS 6002, 24 Avenue des Landais,
63177 Aubiere, France
;
    'Elhakmaoui, Ahmed'
;
Laboratoire de Chimie Bioorganique et Analytique,
URAC 22, BP 146, FSTM, Universit\'e Hassan II,
Mohammedia-Casablanca 20810 Mohammedia,
Morocco
;
    'Berraho, Moha'
;
Laboratoire de Chimie Biomol\'eculaire,
Substances Naturelles et R\'eactivit\'e, URAC 16,
Facult\'e des Sciences Semlalia, BP 2390,
Bd My Abdellah, 40000 Marrakech, Morocco
;
