# Supplementary material for: 10α-Hy­droxy-4,9-dimethyl-13-[(4-phenyl­piperazin-1-yl)meth­yl]-3,8,15-trioxatetra­cyclo­[10.3.0.02,4.07,9]tetra­decan-14-one
Source: Acta Crystallogr Sect E Struct Rep Online. 2011 Oct 22;67(Pt 11):o2981–2. doi: 10.1107/S1600536811042012 (PMC3247384; doi:10.1107/S1600536811042012)
Supplement: Supplementary file 2 [file e-67-o2981-Isup2.hkl]

#
# h,k,l, Fc-squared, Fo-squared, sigma(Fo-squared) and status flag
#
data_I
_shelx_title ' P73berraho_0m in P2(1)2(1)2(1)'
_shelx_refln_list_code          4
_shelx_F_calc_maximum      234.92
_exptl_crystal_F_000       952.00
_reflns_d_resolution_high  0.8000
 
loop_
 _symmetry_equiv_pos_as_xyz
 'x, y, z'
 '-x+1/2, -y, z+1/2'
 '-x, y+1/2, -z+1/2'
 'x+1/2, -y+1/2, -z'
 
_cell_length_a     7.7666
_cell_length_b     9.6059
_cell_length_c    31.1805
_cell_angle_alpha  90.000
_cell_angle_beta   90.000
_cell_angle_gamma  90.000
 
_shelx_F_squared_multiplier     1.000
 
loop_
 _refln_index_h
 _refln_index_k
 _refln_index_l
 _refln_F_squared_calc
 _refln_F_squared_meas
 _refln_F_squared_sigma
 _refln_observed_status
   2   0   0    25440.45    27653.79    362.05 o
   4   0   0      795.10      861.78     11.93 o
   6   0   0       27.77       32.61      2.49 o
   8   0   0       71.24       82.94      8.55 o
   1   1   0     5669.86     4477.99    125.84 o
   2   1   0       53.23       52.62      1.09 o
   3   1   0      532.35      460.88      6.72 o
   4   1   0      444.02      456.64      5.99 o
   5   1   0       98.44       86.51      2.41 o
   6   1   0      337.12      330.10      5.06 o
   7   1   0       10.48       11.09      2.35 o
   8   1   0       10.17        7.04      3.55 o
   9   1   0       13.07        6.44      7.29 o
   0   2   0    55188.43    64033.97   1010.85 o
   1   2   0      139.58      140.47      2.14 o
   2   2   0     1685.53     1637.21     17.48 o
   3   2   0     1021.12     1075.24     13.90 o
   4   2   0        0.11        2.02      0.89 o
   5   2   0      116.27      110.01      3.21 o
   6   2   0       24.19       26.80      2.53 o
   7   2   0      119.01      112.80      6.57 o
   8   2   0        4.75        2.01      4.52 o
   9   2   0       67.03       78.92      9.05 o
   1   3   0      267.20      302.68     20.57 o
   2   3   0     1608.80     1588.84     24.28 o
   3   3   0      935.09      963.47     21.94 o
   4   3   0      175.23      165.74      6.62 o
   5   3   0      371.62      419.65      6.77 o
   6   3   0       91.36       80.00      3.95 o
   7   3   0      380.20      373.63     12.08 o
   8   3   0       19.67       16.59      6.03 o
   9   3   0       58.25       69.87      9.55 o
   0   4   0        1.59        1.01      1.51 o
   1   4   0     1365.21     1289.91     18.93 o
   2   4   0      445.83      421.13     18.37 o
   3   4   0     1414.51     1404.10     18.63 o
   4   4   0        5.20        4.72      1.31 o
   5   4   0       85.63       92.23      3.00 o
   6   4   0      124.79      116.44      4.63 o
   7   4   0       20.64       22.62      5.53 o
   8   4   0        0.07       10.05      5.03 o
   9   4   0        0.31        0.50      5.53 o
   1   5   0      276.72      290.18      6.19 o
   2   5   0      230.77      272.60      8.88 o
   3   5   0        3.07        7.01      2.01 o
   4   5   0        9.38       12.44      1.68 o
   5   5   0      274.02      257.61      6.65 o
   6   5   0       33.31       36.53      4.43 o
   7   5   0       16.89       10.56      5.03 o
   8   5   0        6.20       13.57      5.53 o
   0   6   0      201.08      196.11      9.05 o
   1   6   0      805.89      875.21     14.62 o
   2   6   0      654.55      630.85     11.51 o
   3   6   0      345.45      330.71     17.60 o
   4   6   0     1192.23     1080.44     17.76 o
   5   6   0      276.58      262.16      7.08 o
   6   6   0       62.78       72.89      7.54 o
   7   6   0       15.01        7.54      5.03 o
   8   6   0        3.40        0.50      5.53 o
   1   7   0      507.57      487.95      9.97 o
   2   7   0       44.35       46.45      3.48 o
   3   7   0      134.99      131.51     10.81 o
   4   7   0       59.45       62.14     10.81 o
   5   7   0       52.05       69.88      9.30 o
   6   7   0        5.39        7.04      5.03 o
   7   7   0       11.40       10.56      5.53 o
   0   8   0        0.35        3.02      4.02 o
   1   8   0        2.24       -2.49      2.49 o
   2   8   0     1219.12     1158.66     33.23 o
   3   8   0       15.42       31.16      5.03 o
   4   8   0       77.17       74.52      4.98 o
   5   8   0        0.61       -2.65      2.65 o
   6   8   0       82.68       73.90      8.55 o
   7   8   0        1.88       -4.52      4.52 o
   1   9   0        6.07       11.31      3.55 o
   2   9   0      333.33      330.89     15.09 o
   3   9   0      121.19      138.75      9.55 o
   4   9   0       33.05       33.46      4.08 o
   5   9   0       64.82       77.41      8.55 o
   6   9   0       17.54       18.60      6.03 o
   0  10   0       54.30       46.75      7.04 o
   1  10   0       36.83       45.45      5.14 o
   2  10   0      165.14      148.31     10.56 o
   3  10   0        9.46       17.59      5.53 o
   4  10   0       18.75       24.32      4.27 o
   5  10   0       31.57       31.17      7.04 o
   1  11   0       41.18       45.74      8.04 o
   2  11   0        1.22        7.04      5.53 o
   3  11   0        4.97        6.03      5.03 o
   1   0   1      494.23      260.22     12.62 o
   2   0   1     3653.94     3782.09     37.38 o
   3   0   1      546.46      547.76      5.97 o
   4   0   1      359.69      379.63      4.52 o
   5   0   1      224.53      212.65      3.36 o
   6   0   1     1034.60      963.56     10.71 o
   7   0   1       18.77       19.05      2.83 o
   8   0   1        3.80        5.03      3.20 o
   9   0   1        0.08       -2.06      3.36 o
   1   1   1      130.91      123.01      1.89 o
   2   1   1     1307.52     1309.86      8.73 o
   3   1   1      475.15      419.14      4.52 o
   4   1   1       23.00       27.44      1.08 o
   5   1   1      199.58      173.39      2.49 o
   6   1   1       93.24       84.09      1.82 o
   7   1   1       10.29       12.68      1.63 o
   8   1   1      136.80      127.21      5.03 o
   9   1   1       15.35       12.92      3.12 o
   0   2   1     2976.21     3267.72    140.80 o
   1   2   1     3695.53     3657.33     26.50 o
   2   2   1     1553.70     1560.39     12.15 o
   3   2   1       84.78      109.29      4.95 o
   4   2   1      238.67      234.74      3.05 o
   5   2   1      300.17      314.36      3.68 o
   6   2   1      103.26       98.61      2.25 o
   7   2   1      272.04      284.24      7.20 o
   8   2   1       21.36       22.75      4.22 o
   9   2   1        3.41        4.48      3.72 o
   0   3   1     3480.96     3381.88     56.80 o
   1   3   1      375.51      336.25      4.20 o
   2   3   1       70.30       68.42      1.51 o
   3   3   1      645.38      630.89      6.36 o
   4   3   1      602.14      607.88      6.50 o
   5   3   1       60.77       70.50      1.83 o
   6   3   1      323.10      308.51      4.87 o
   7   3   1      102.87      111.62      4.65 o
   8   3   1        9.24       16.67      4.08 o
   9   3   1        4.09        8.55      4.27 o
   0   4   1      212.85      202.08      5.69 o
   1   4   1      807.82      804.45      8.94 o
   2   4   1      505.05      531.85     11.33 o
   3   4   1      164.41      155.92      3.63 o
   4   4   1      432.79      412.95      4.99 o
   5   4   1       37.47       51.86      3.12 o
   6   4   1      112.00      113.15      3.64 o
   7   4   1        5.39        6.27      3.01 o
   8   4   1       58.97       64.09      9.05 o
   9   4   1       10.41        7.46      4.43 o
   0   5   1     1514.03     1488.35     26.75 o
   1   5   1      673.62      692.93      9.61 o
   2   5   1      140.55      139.15      5.39 o
   3   5   1     1250.98     1284.06     16.15 o
   4   5   1      279.21      263.09      3.83 o
   5   5   1      764.83      735.88      9.53 o
   6   5   1       64.59       60.46      4.50 o
   7   5   1       49.12       44.50      4.98 o
   8   5   1       40.56       50.19      5.78 o
   0   6   1       20.84       19.47      3.27 o
   1   6   1      138.08      157.84      3.72 o
   2   6   1      315.17      341.90      5.88 o
   3   6   1      381.51      352.55      5.95 o
   4   6   1      482.89      445.13      9.01 o
   5   6   1      209.32      220.35      4.60 o
   6   6   1      148.66      155.39      7.47 o
   7   6   1       15.17       11.44      3.72 o
   8   6   1        1.48        0.69      3.36 o
   0   7   1        5.91       10.26      6.03 o
   1   7   1       54.76       52.00      2.26 o
   2   7   1       52.15       59.02      2.64 o
   3   7   1      146.56      145.07      5.08 o
   4   7   1      124.79      119.18      4.01 o
   5   7   1      108.19      112.10      4.12 o
   6   7   1       34.13       36.89      4.43 o
   7   7   1       15.77       20.36      6.53 o
   0   8   1      193.64      201.96     10.31 o
   1   8   1       47.39       52.89      4.14 o
   2   8   1      201.40      201.81      6.45 o
   3   8   1      496.98      482.66     12.45 o
   4   8   1        6.88       11.58      2.19 o
   5   8   1        2.49        5.78      2.21 o
   6   8   1        2.68       -2.76      3.20 o
   7   8   1        0.83        0.25      3.55 o
   0   9   1       71.11       64.81      8.80 o
   1   9   1        4.81        5.17      2.54 o
   2   9   1       15.44       23.77      3.17 o
   3   9   1        9.56        9.80      3.20 o
   4   9   1       57.48       47.96      5.66 o
   5   9   1        0.08        2.26      2.84 o
   6   9   1       66.01       72.33      6.21 o
   0  10   1      211.02      211.92      9.24 o
   1  10   1       42.04       41.25      4.15 o
   2  10   1       44.77       52.78      5.33 o
   3  10   1       24.19       17.93      3.91 o
   4  10   1       16.72       15.38      2.57 o
   5  10   1       18.22       25.31      5.03 o
   0  11   1        2.54        9.27      6.53 o
   1  11   1       15.43       17.20      3.57 o
   2  11   1        8.40        9.50      3.86 o
   3  11   1        6.10        9.68      4.08 o
   1   0   2     5008.93     3126.46     93.46 o
   2   0   2     6643.29     6883.95     59.08 o
   3   0   2      789.48      781.38      8.01 o
   4   0   2      323.09      332.11      4.15 o
   5   0   2      269.24      224.77      3.48 o
   6   0   2        7.53       11.54      1.45 o
   7   0   2      352.83      350.49      8.59 o
   8   0   2       64.85       54.33      7.54 o
   9   0   2       12.29       12.41      4.08 o
   1   1   2      147.82      125.28      4.84 o
   2   1   2      887.54      856.69      5.94 o
   3   1   2      615.12      628.81      5.08 o
   4   1   2      546.50      544.18      4.79 o
   5   1   2        0.11        1.39      0.72 o
   6   1   2       75.37       74.59      1.69 o
   7   1   2      400.72      383.03      5.67 o
   8   1   2        5.69        6.34      2.44 o
   9   1   2       18.42       20.39      3.75 o
   0   2   2     3888.62     3555.33     40.31 o
   1   2   2     1327.04     1272.77     10.19 o
   2   2   2     1915.16     1935.38     15.31 o
   3   2   2     1062.12     1147.95      9.26 o
   4   2   2     1636.25     1670.62     12.77 o
   5   2   2       74.75       68.34      1.71 o
   6   2   2       12.97       23.64      1.44 o
   7   2   2      456.07      432.08      8.74 o
   8   2   2       94.56       89.00      6.40 o
   9   2   2       37.36       41.75      5.50 o
   0   3   2     8531.87     8085.86    128.42 o
   1   3   2      781.28      855.51      9.87 o
   2   3   2       83.05       82.41      1.57 o
   3   3   2     2233.59     2251.20     19.17 o
   4   3   2      252.70      268.82      3.50 o
   5   3   2      333.19      318.83      3.96 o
   6   3   2      335.01      308.54      5.51 o
   7   3   2      200.30      194.71      7.38 o
   8   3   2      101.87      101.80      6.75 o
   9   3   2        4.57        6.93      4.08 o
   0   4   2       37.61       32.52      2.13 o
   1   4   2      627.23      627.85     12.01 o
   2   4   2     1650.61     1642.25     16.81 o
   3   4   2      170.42      171.23      3.23 o
   4   4   2      164.69      163.91      2.77 o
   5   4   2      280.46      262.00      4.22 o
   6   4   2      220.52      225.63      5.21 o
   7   4   2       10.08        7.36      2.79 o
   8   4   2      142.10      175.93      8.89 o
   9   4   2        7.08        9.89      4.43 o
   0   5   2      287.32      339.59      8.54 o
   1   5   2      236.22      246.44      4.65 o
   2   5   2      935.57     1041.80     12.73 o
   3   5   2     1051.85     1016.46     10.52 o
   4   5   2        7.51        9.21      1.10 o
   5   5   2       36.07       48.98      2.36 o
   6   5   2       86.31       79.29      3.78 o
   7   5   2       16.79       27.35      4.08 o
   8   5   2       57.04       65.10      6.04 o
   0   6   2       98.27       90.35      4.43 o
   1   6   2       65.40       60.44      2.18 o
   2   6   2     1343.54     1326.71     16.03 o
   3   6   2      247.64      244.50      4.78 o
   4   6   2      410.23      376.20      6.60 o
   5   6   2      257.31      253.33      5.26 o
   6   6   2       22.04       21.72      3.91 o
   7   6   2        2.75        0.00      3.20 o
   8   6   2        2.09        0.67      3.72 o
   0   7   2        3.36        0.03      1.63 o
   1   7   2      161.50      175.83      3.83 o
   2   7   2      190.09      192.20      4.76 o
   3   7   2      228.62      223.78      5.51 o
   4   7   2       77.68       81.26      3.14 o
   5   7   2       85.02       79.07      3.61 o
   6   7   2       43.44       38.54      4.62 o
   7   7   2       66.35       75.71      6.37 o
   0   8   2       58.94       69.40      6.03 o
   1   8   2      547.28      510.40      9.49 o
   2   8   2       54.62       75.49      4.25 o
   3   8   2        2.11       11.86      2.84 o
   4   8   2      140.59      139.63      5.37 o
   5   8   2       16.64       18.20      2.90 o
   6   8   2       21.14       19.51      4.43 o
   7   8   2       13.84       12.79      4.43 o
   0   9   2      135.98      134.49      7.11 o
   1   9   2      338.68      304.45      8.61 o
   2   9   2      203.85      180.00      6.48 o
   3   9   2      166.26      142.78      6.93 o
   4   9   2       58.47       64.64      3.64 o
   5   9   2        1.14        3.88      2.58 o
   6   9   2        2.83        6.79      3.55 o
   0  10   2        5.69       17.87      4.08 o
   1  10   2       39.57       37.98      5.51 o
   2  10   2        0.82        3.27      3.20 o
   3  10   2        2.95        4.44      3.36 o
   4  10   2       49.01       50.71      3.62 o
   5  10   2       21.88       28.64      4.79 o
   0  11   2        9.70       12.57      5.53 o
   1  11   2       33.19       35.93      4.25 o
   2  11   2       36.69       34.30      4.98 o
   3  11   2        7.61        6.26      3.86 o
   1   0   3      320.11      269.53     10.23 o
   2   0   3        0.68        2.64      0.48 o
   3   0   3     2950.49     3051.89     27.20 o
   4   0   3     1342.61     1385.59     12.58 o
   5   0   3      627.59      680.55      7.39 o
   6   0   3      429.98      424.68      6.34 o
   7   0   3       33.39       34.61      3.04 o
   8   0   3        0.11       -1.77      4.52 o
   9   0   3        8.18       10.45      4.08 o
   1   1   3     5141.59     4540.80     70.65 o
   2   1   3     3156.21     3098.91     20.65 o
   3   1   3     1498.95     1552.67     10.56 o
   4   1   3      208.20      234.41      2.69 o
   5   1   3      266.02      274.02      3.23 o
   6   1   3      201.44      178.72      2.83 o
   7   1   3      120.43      123.11      3.26 o
   8   1   3       28.38       28.96      3.02 o
   9   1   3       16.18       15.08      3.48 o
   0   2   3      765.92      692.72     12.09 o
   1   2   3       95.57      114.09      1.46 o
   2   2   3      347.30      325.73      3.06 o
   3   2   3      966.19     1053.86      8.59 o
   4   2   3      281.65      291.14      3.07 o
   5   2   3      204.78      213.65      2.94 o
   6   2   3      197.65      186.36      3.57 o
   7   2   3      265.53      253.68      5.24 o
   8   2   3       25.95       22.36      5.03 o
   9   2   3        0.83       -0.25      3.20 o
   0   3   3     2196.01     2086.18     34.76 o
   1   3   3     1891.87     1776.14     19.46 o
   2   3   3      239.34      217.06      2.92 o
   3   3   3     2834.06     2974.10     24.89 o
   4   3   3     3360.08     3409.90     27.19 o
   5   3   3       78.68       78.79      1.88 o
   6   3   3      308.61      308.80      5.07 o
   7   3   3      223.20      227.10     12.64 o
   8   3   3       83.69       89.18      5.32 o
   9   3   3        2.47        4.37      4.08 o
   0   4   3      292.48      296.83      7.11 o
   1   4   3      439.81      443.15     10.81 o
   2   4   3     1156.73     1175.74     12.51 o
   3   4   3     1040.43     1013.71     10.25 o
   4   4   3       97.68      120.05      2.65 o
   5   4   3      108.71      101.39      2.64 o
   6   4   3       63.09       72.46      3.19 o
   7   4   3       24.19       19.40      4.57 o
   8   4   3      110.54      125.01      7.46 o
   9   4   3       28.69       31.92      5.50 o
   0   5   3     2013.22     2136.54     37.14 o
   1   5   3      405.90      427.41      6.97 o
   2   5   3      783.94      736.72      9.63 o
   3   5   3      836.91      829.95      8.97 o
   4   5   3       26.98       28.73      2.07 o
   5   5   3      418.74      388.73      5.58 o
   6   5   3      132.48      133.14      6.22 o
   7   5   3       70.81       67.55      5.50 o
   8   5   3       18.42       12.59      4.08 o
   0   6   3       53.80       57.72      3.34 o
   1   6   3      447.94      454.50      6.40 o
   2   6   3      184.67      190.41      5.50 o
   3   6   3      248.45      240.49      4.80 o
   4   6   3        4.59        9.58      1.47 o
   5   6   3       38.61       44.37      2.50 o
   6   6   3       74.12       59.77      3.98 o
   7   6   3        5.83        0.71      3.36 o
   8   6   3       24.54       39.23      5.33 o
   0   7   3       47.55       35.38      2.90 o
   1   7   3      158.59      154.57      3.59 o
   2   7   3      117.61      109.17      4.42 o
   3   7   3       56.70       58.42      2.97 o
   4   7   3       19.57       26.55      2.14 o
   5   7   3       98.63       91.55      4.44 o
   6   7   3       59.94       54.68      5.33 o
   7   7   3       19.62       19.37      4.43 o
   0   8   3       44.80       43.10      4.27 o
   1   8   3       49.49       42.98      3.61 o
   2   8   3      622.77      575.29     11.80 o
   3   8   3        9.01        5.29      3.52 o
   4   8   3       27.18       25.84      2.49 o
   5   8   3       71.49       82.45      4.63 o
   6   8   3       13.03       17.68      4.22 o
   7   8   3       29.38       33.22      6.28 o
   0   9   3       47.72       51.79     11.56 o
   1   9   3       11.32       50.19     10.29 o
   2   9   3       51.74       52.40      4.17 o
   3   9   3       87.22       86.05      8.80 o
   4   9   3       12.43       16.12      2.44 o
   5   9   3       34.76       40.40      3.86 o
   6   9   3        6.57        4.27      3.55 o
   0  10   3       23.05       32.54      6.53 o
   1  10   3       48.40       39.27      3.96 o
   2  10   3        9.56        7.08      2.99 o
   3  10   3      115.74      106.93      6.75 o
   4  10   3       44.41       47.58      4.13 o
   5  10   3       17.34       29.22      4.79 o
   0  11   3        1.56        9.55      5.03 o
   1  11   3       17.24       19.77      3.62 o
   2  11   3       12.30       10.05      3.91 o
   3  11   3       56.31       57.12      5.65 o
   1   0   4      373.41      345.65      8.06 o
   2   0   4       17.89       17.89      0.81 o
   3   0   4     1187.63     1148.63     11.13 o
   4   0   4      321.71      315.53      3.96 o
   5   0   4      196.61      182.58      3.28 o
   6   0   4       33.85       39.95      2.07 o
   7   0   4      494.39      485.87     19.21 o
   8   0   4       50.78       48.19      9.05 o
   9   0   4        0.02       -4.02      4.02 o
   0   1   4    11845.66     8062.28    230.50 o
   1   1   4    10082.91    10242.90     81.38 o
   2   1   4      790.19      814.70      5.95 o
   3   1   4      533.27      530.18      4.21 o
   4   1   4      350.57      397.50      3.80 o
   5   1   4       79.15       81.71      1.95 o
   6   1   4       84.53       89.49      2.23 o
   7   1   4      150.04      132.44      3.57 o
   8   1   4       32.65       29.99      3.67 o
   9   1   4       15.22       12.74      3.36 o
   0   2   4     6417.14     6544.25     74.12 o
   1   2   4     9480.48     9414.92     80.33 o
   2   2   4     1232.42     1207.52      9.31 o
   3   2   4       10.13       17.57      0.72 o
   4   2   4      218.79      238.18      2.87 o
   5   2   4      104.37      107.55      2.01 o
   6   2   4      123.37      137.53      3.11 o
   7   2   4      257.56      249.98      5.21 o
   8   2   4        7.61        9.07      2.62 o
   9   2   4       21.09       22.39      4.79 o
   0   3   4      801.17      757.09     24.45 o
   1   3   4     3901.61     3842.50     48.69 o
   2   3   4      308.89      313.83      4.86 o
   3   3   4      181.70      213.78      5.36 o
   4   3   4      481.56      476.92      5.19 o
   5   3   4      456.24      457.21      5.04 o
   6   3   4       75.23       88.56      2.78 o
   7   3   4       61.15       70.97      4.79 o
   8   3   4        2.45        0.14      2.79 o
   9   3   4        3.27        8.44      4.08 o
   0   4   4      258.04      327.37     10.77 o
   1   4   4     2060.56     2095.18     25.38 o
   2   4   4     1457.64     1404.29     14.67 o
   3   4   4      255.58      299.52      3.82 o
   4   4   4     1041.35     1035.81     10.66 o
   5   4   4       67.75       69.08      2.19 o
   6   4   4      494.60      464.67      7.26 o
   7   4   4        5.42        7.54      5.03 o
   8   4   4      158.85      174.09      8.53 o
   9   4   4       24.05       36.17      5.50 o
   0   5   4     2109.02     2154.92     33.18 o
   1   5   4      381.55      353.05      6.16 o
   2   5   4      233.09      246.65      4.80 o
   3   5   4      130.58      113.25      2.37 o
   4   5   4      227.16      217.88      4.05 o
   5   5   4       21.32       24.66      1.63 o
   6   5   4      347.01      341.53      7.44 o
   7   5   4       61.77       66.40      6.03 o
   8   5   4       12.12       20.97      4.62 o
   0   6   4      308.68      299.06      6.77 o
   1   6   4        6.64       12.85      1.67 o
   2   6   4       35.44       46.35      2.25 o
   3   6   4      163.99      174.89      4.95 o
   4   6   4        8.24       10.12      1.47 o
   5   6   4        0.35        3.53      1.81 o
   6   6   4       74.35       62.25      3.98 o
   7   6   4       12.05       17.93      5.03 o
   8   6   4       22.03       23.00      9.80 o
   0   7   4      142.18      133.64      4.83 o
   1   7   4      335.30      297.85      5.66 o
   2   7   4      829.92      797.38     12.67 o
   3   7   4       78.66       87.74      3.04 o
   4   7   4      291.94      264.91      5.37 o
   5   7   4        9.19        7.19      3.12 o
   6   7   4        0.11        3.27      2.84 o
   7   7   4       48.87       55.58      5.65 o
   0   8   4       18.53       13.33      3.20 o
   1   8   4       52.86       53.85      3.86 o
   2   8   4        5.06       11.33      2.70 o
   3   8   4       26.78       23.91      2.99 o
   4   8   4       65.63       58.94      3.33 o
   5   8   4       98.91      101.19      4.92 o
   6   8   4        0.79       -0.89      6.53 o
   7   8   4       34.82       33.06      6.53 o
   0   9   4      137.61      127.43      6.75 o
   1   9   4     1417.60     1314.34     22.38 o
   2   9   4       95.71       98.23      5.03 o
   3   9   4       63.76       62.74      5.03 o
   4   9   4       33.32       27.45      2.75 o
   5   9   4       50.73       49.50      4.80 o
   6   9   4        5.33        9.80      5.28 o
   0  10   4       85.05       79.93      8.55 o
   1  10   4        0.80        3.18      2.79 o
   2  10   4        1.61        0.67      2.61 o
   3  10   4        1.09        7.29      3.55 o
   4  10   4        6.15        5.33      2.64 o
   5  10   4       13.01       10.22      3.24 o
   0  11   4       32.22       29.66      7.04 o
   1  11   4      108.39      119.67      7.80 o
   2  11   4        9.53        7.77      3.28 o
   3  11   4       20.54       26.79      4.62 o
   1   0   5        1.38        5.68      0.64 o
   2   0   5       58.39       43.65      0.95 o
   3   0   5        1.36        0.64      0.56 o
   4   0   5       48.07       52.87      1.43 o
   5   0   5       13.70       14.55      1.18 o
   6   0   5      521.26      533.66      7.38 o
   7   0   5       57.47       59.27      4.15 o
   8   0   5      169.66      174.71      8.15 o
   9   0   5       13.26        7.02      4.08 o
   0   1   5     5434.60     5484.02     73.09 o
   1   1   5    37127.77    41212.17    308.62 o
   2   1   5      249.59      269.85      3.01 o
   3   1   5      748.27      698.31      5.47 o
   4   1   5     1122.83     1158.92      8.79 o
   5   1   5      179.85      191.27      2.49 o
   6   1   5        2.71        2.67      1.07 o
   7   1   5       23.30       25.49      2.03 o
   8   1   5       79.56       73.29      5.05 o
   9   1   5        8.63        3.39      3.17 o
   0   2   5       39.23       53.10      2.29 o
   1   2   5     2060.12     2026.42     30.92 o
   2   2   5        2.11        6.75      0.53 o
   3   2   5       49.98       59.34      1.16 o
   4   2   5       66.78       51.99      1.30 o
   5   2   5       26.16       29.48      1.22 o
   6   2   5      519.14      470.97      6.17 o
   7   2   5       10.85       11.00      1.94 o
   8   2   5        9.26        4.43      2.44 o
   9   2   5       10.72        8.33      4.08 o
   0   3   5       54.88       61.60      4.02 o
   1   3   5     1438.51     1488.36     16.43 o
   2   3   5     1461.16     1597.65     15.17 o
   3   3   5     1065.10     1099.53      8.98 o
   4   3   5       99.75       97.96      1.79 o
   5   3   5       40.61       47.55      1.62 o
   6   3   5      565.76      552.07      7.40 o
   7   3   5       70.01       79.35      7.80 o
   8   3   5       20.18       16.92      3.75 o
   9   3   5       28.01       32.17      7.54 o
   0   4   5     1519.60     1490.20     28.01 o
   1   4   5      246.45      252.49      4.65 o
   2   4   5     1008.27      974.19     11.87 o
   3   4   5       44.73       55.52      1.62 o
   4   4   5      234.04      253.32      3.63 o
   5   4   5      231.13      233.12      3.91 o
   6   4   5      230.14      224.29      8.19 o
   7   4   5      139.78      137.96      7.28 o
   8   4   5       96.62      102.92     12.82 o
   9   4   5       10.41        8.55      6.53 o
   0   5   5        0.64        4.88      1.53 o
   1   5   5      214.51      220.83      4.65 o
   2   5   5      267.63      311.51      5.21 o
   3   5   5       22.32       29.46      1.47 o
   4   5   5      420.17      387.85      5.75 o
   5   5   5       59.28       52.21      4.12 o
   6   5   5       38.95       55.68      4.50 o
   7   5   5       64.77       73.35      5.86 o
   8   5   5       37.37       50.36      5.65 o
   0   6   5        2.41        4.17      1.53 o
   1   6   5      199.62      172.88      4.39 o
   2   6   5      631.23      625.17      8.86 o
   3   6   5       31.00       32.04      1.89 o
   4   6   5      241.61      235.21      4.49 o
   5   6   5      191.15      203.93      5.45 o
   6   6   5       39.46       36.74      2.96 o
   7   6   5      113.47      112.01     10.05 o
   8   6   5       22.06       30.28      5.30 o
   0   7   5      168.60      158.64      5.51 o
   1   7   5      144.51      154.48      4.51 o
   2   7   5      180.39      191.75      4.98 o
   3   7   5      203.35      188.00      6.23 o
   4   7   5       29.58       36.78      2.33 o
   5   7   5        0.73       -0.59      2.75 o
   6   7   5       12.82       14.09      2.90 o
   7   7   5       16.24       23.28      4.43 o
   0   8   5       15.21       14.07      4.52 o
   1   8   5       69.87       80.42      4.25 o
   2   8   5      102.56      104.30      4.83 o
   3   8   5        2.04        2.10      2.12 o
   4   8   5       51.75       59.03      3.31 o
   5   8   5       47.19       49.70      4.61 o
   6   8   5        9.10        5.71      3.52 o
   7   8   5        1.57        5.03      3.91 o
   0   9   5       89.53       90.99      8.55 o
   1   9   5      309.38      326.48      8.99 o
   2   9   5       46.79       62.98      4.44 o
   3   9   5       25.57       32.19      3.46 o
   4   9   5        5.57        6.78      2.50 o
   5   9   5       60.29       64.33      4.44 o
   6   9   5        4.84        2.94      4.02 o
   0  10   5        0.01        3.52      4.52 o
   1  10   5       67.95       67.36      8.04 o
   2  10   5        5.42        6.35      2.99 o
   3  10   5       78.08       66.89      5.69 o
   4  10   5        3.43        4.98      2.77 o
   5  10   5        3.14        2.64      2.79 o
   0  11   5       43.79       52.28      8.04 o
   1  11   5       31.17       33.79      5.30 o
   2  11   5       14.46       15.68      3.36 o
   3  11   5       64.51       80.76      9.30 o
   0   0   6     2052.44     2022.87     48.06 o
   1   0   6     7945.73     8320.37     66.54 o
   2   0   6     3123.68     3046.17     23.41 o
   3   0   6       23.11       34.99      1.63 o
   4   0   6      677.81      660.48      7.21 o
   5   0   6      188.36      201.70      3.06 o
   6   0   6        5.06       10.10      1.78 o
   7   0   6       46.20       40.50      3.53 o
   8   0   6      452.68      460.74     25.90 o
   9   0   6        2.80        7.11      3.77 o
   0   1   6    19516.21    20801.48    210.75 o
   1   1   6      914.77      985.79      8.57 o
   2   1   6     8988.64     9160.98     59.35 o
   3   1   6     1508.12     1530.57     11.46 o
   4   1   6      529.73      551.92      5.07 o
   5   1   6       26.18       32.36      1.15 o
   6   1   6      501.90      478.83      5.48 o
   7   1   6      604.99      564.16      9.16 o
   8   1   6        2.02        0.35      2.32 o
   9   1   6        1.99       -1.67      2.79 o
   0   2   6     6391.28     6182.43     82.34 o
   1   2   6      331.58      336.71      4.05 o
   2   2   6      250.05      258.03      2.95 o
   3   2   6      251.65      244.23      2.55 o
   4   2   6      154.40      162.91      2.29 o
   5   2   6      355.55      379.64      4.13 o
   6   2   6      486.94      487.29      6.30 o
   7   2   6      104.72      103.95      3.90 o
   8   2   6       19.65       23.34      3.01 o
   9   2   6       37.23       37.70      7.54 o
   0   3   6        4.49        1.26      1.07 o
   1   3   6      654.12      710.80      9.75 o
   2   3   6      499.39      459.34      5.22 o
   3   3   6     1525.87     1572.83     12.96 o
   4   3   6      283.77      277.47      3.24 o
   5   3   6      147.79      151.52      2.79 o
   6   3   6      111.58      115.26      3.11 o
   7   3   6      115.16       93.20      4.91 o
   8   3   6        2.34        0.61      2.87 o
   9   3   6       74.31       84.95     10.05 o
   0   4   6       75.05       68.96      4.78 o
   1   4   6       51.06       98.84      2.82 o
   2   4   6     1521.85     1525.56     14.55 o
   3   4   6      348.73      339.97      4.21 o
   4   4   6       27.49       32.54      2.04 o
   5   4   6      494.02      502.20      7.16 o
   6   4   6       26.50       35.08      2.87 o
   7   4   6      110.90       98.34      4.87 o
   8   4   6       27.61       17.09      4.22 o
   9   4   6        6.36        3.02      6.03 o
   0   5   6        3.87        7.29      1.78 o
   1   5   6      179.04      210.34      4.58 o
   2   5   6      136.28      170.51      3.28 o
   3   5   6      904.16      892.66      9.67 o
   4   5   6      719.41      694.43      8.70 o
   5   5   6      319.88      313.84      6.05 o
   6   5   6      612.67      553.62     12.13 o
   7   5   6       13.94       18.29      4.08 o
   8   5   6       10.11       11.17      4.08 o
   0   6   6      193.73      210.44      6.76 o
   1   6   6       37.46       38.42      2.38 o
   2   6   6      590.15      584.20      8.45 o
   3   6   6      123.78      111.18      2.95 o
   4   6   6      282.45      265.49      5.66 o
   5   6   6      309.42      285.17      6.52 o
   6   6   6       14.14       22.10      3.20 o
   7   6   6        7.00        4.81      4.02 o
   8   6   6       19.75       15.58      7.04 o
   0   7   6       67.22       77.97      4.62 o
   1   7   6      405.43      399.98      7.67 o
   2   7   6      368.86      348.39      6.38 o
   3   7   6       45.66       45.51      4.25 o
   4   7   6      469.39      464.89      7.63 o
   5   7   6       90.12       90.18      4.59 o
   6   7   6       32.20       36.75      3.57 o
   7   7   6       23.49       27.69      4.79 o
   0   8   6        1.50        2.51      3.52 o
   1   8   6       99.54       95.87      4.44 o
   2   8   6       19.62       23.29      2.99 o
   3   8   6       81.95       77.88      3.63 o
   4   8   6       68.67       67.26      5.88 o
   5   8   6       54.73       44.86      3.86 o
   6   8   6        5.12        8.65      4.02 o
   7   8   6       15.72       15.08      7.04 o
   0   9   6        8.31       10.05      4.52 o
   1   9   6       32.45       43.85      7.54 o
   2   9   6      297.59      283.29      8.73 o
   3   9   6       10.63       10.88      2.79 o
   4   9   6       91.14       82.18      4.70 o
   5   9   6       29.91       31.08      3.93 o
   6   9   6       19.67       20.91      4.43 o
   0  10   6        8.76       17.09      6.03 o
   1  10   6        8.79       11.31      3.55 o
   2  10   6      105.73      105.50      5.51 o
   3  10   6       19.54       17.91      3.38 o
   4  10   6        5.57        7.47      3.33 o
   5  10   6       30.82       32.97      3.96 o
   0  11   6        4.08        0.00      5.53 o
   1  11   6       10.92       16.59      4.27 o
   2  11   6        1.96        3.06      3.86 o
   3  11   6       54.75       65.85      8.55 o
   1   0   7       58.97       50.20      2.95 o
   2   0   7       12.38       14.64      0.90 o
   3   0   7     1905.77     1808.06     17.76 o
   4   0   7     1274.79     1294.24     12.67 o
   5   0   7       17.51       20.77      1.34 o
   6   0   7       29.34       36.82      2.45 o
   7   0   7      142.61      120.86      6.21 o
   8   0   7      207.99      201.95      7.11 o
   9   0   7        2.38        0.00      5.03 o
   0   1   7     1624.93     1529.14     16.10 o
   1   1   7      666.76      650.20      5.61 o
   2   1   7     3176.65     3135.26     22.95 o
   3   1   7     1323.74     1410.29     10.25 o
   4   1   7     1206.25     1192.85      9.50 o
   5   1   7      120.78      145.06      2.14 o
   6   1   7     1093.45     1038.45     10.15 o
   7   1   7        5.48        5.85      2.50 o
   8   1   7      195.06      179.44      6.00 o
   9   1   7        5.95        4.90      4.08 o
   0   2   7       29.65       37.96      2.07 o
   1   2   7     3069.45     3086.31     29.18 o
   2   2   7     1867.81     1868.80     14.93 o
   3   2   7      383.68      412.76      4.17 o
   4   2   7     2637.99     2697.13     20.84 o
   5   2   7      440.34      460.65      5.37 o
   6   2   7       65.89       71.17      2.38 o
   7   2   7       98.88       97.27      3.85 o
   8   2   7       72.83       65.71      4.14 o
   9   2   7       84.32       84.96     10.05 o
   0   3   7        6.20        2.26      1.07 o
   1   3   7      698.44      641.99      9.06 o
   2   3   7     1260.20     1267.88     12.14 o
   3   3   7       15.56       19.92      0.95 o
   4   3   7       55.35       69.47      1.53 o
   5   3   7      272.40      263.93      4.35 o
   6   3   7       81.67       84.16      3.10 o
   7   3   7       32.59       38.08      5.66 o
   8   3   7       44.72       47.41      4.33 o
   9   3   7        3.87        9.55      6.03 o
   0   4   7     1932.72     1838.24     32.14 o
   1   4   7     1850.90     1830.42     22.84 o
   2   4   7     1334.47     1294.74     12.61 o
   3   4   7       75.55       92.02      2.57 o
   4   4   7      126.35      125.73      2.58 o
   5   4   7      172.32      179.97      3.90 o
   6   4   7      291.82      285.38      5.92 o
   7   4   7       69.91       64.56      4.21 o
   8   4   7       44.97       54.79      8.04 o
   0   5   7      886.53      798.45     16.20 o
   1   5   7      799.82      745.14     12.59 o
   2   5   7      138.02      152.54      3.07 o
   3   5   7       83.17       81.05      2.23 o
   4   5   7      168.94      168.74      3.52 o
   5   5   7      240.02      246.44      5.82 o
   6   5   7       31.01       40.62      3.56 o
   7   5   7       91.02       92.90      6.37 o
   8   5   7       42.61       47.75      8.55 o
   0   6   7       20.74       16.82      4.78 o
   1   6   7      562.15      562.14     10.74 o
   2   6   7      387.17      363.36      6.10 o
   3   6   7       80.86       74.52      2.58 o
   4   6   7      227.93      219.19      4.55 o
   5   6   7      266.59      253.41      6.27 o
   6   6   7       42.50       42.69      3.75 o
   7   6   7       24.43       28.14      4.58 o
   8   6   7       19.86       27.65      7.54 o
   0   7   7       54.50       53.55      3.91 o
   1   7   7      394.58      390.91      8.68 o
   2   7   7       13.40       22.35      1.97 o
   3   7   7      127.00      117.92      4.25 o
   4   7   7       61.91       71.45      3.36 o
   5   7   7       83.92       84.58      3.94 o
   6   7   7        1.58       -2.18      2.41 o
   7   7   7       20.53       16.09      6.53 o
   0   8   7      107.11       96.52      8.04 o
   1   8   7       90.59       81.87      5.33 o
   2   8   7      390.45      335.00     16.37 o
   3   8   7       23.12       19.54      2.38 o
   4   8   7       98.08      105.36      4.73 o
   5   8   7       30.55       33.40      3.57 o
   6   8   7       61.52       71.96      4.73 o
   7   8   7       17.22       17.59      6.53 o
   0   9   7      199.72      206.64     12.07 o
   1   9   7       35.83       37.89      4.43 o
   2   9   7       11.38       17.55      2.99 o
   3   9   7       26.36       28.92      2.95 o
   4   9   7       40.68       38.30      4.29 o
   5   9   7        1.20        4.69      2.61 o
   6   9   7        8.38       11.19      4.08 o
   0  10   7      123.98      117.13     10.05 o
   1  10   7       11.43       13.68      4.08 o
   2  10   7       52.89       65.04      7.79 o
   3  10   7      139.61      128.01      5.13 o
   4  10   7       44.11       58.65      9.04 o
   5  10   7        8.21        8.55      3.28 o
   0  11   7        0.67        1.01      5.53 o
   1  11   7        4.33        5.68      4.08 o
   2  11   7        3.17        3.90      3.72 o
   3  11   7        0.13        7.83      5.03 o
   0   0   8      194.97      264.63      3.13 o
   1   0   8     4170.93     4134.50     36.73 o
   2   0   8     3232.51     3409.68     29.61 o
   3   0   8      264.99      267.05      3.41 o
   4   0   8       84.45       71.78      1.74 o
   5   0   8       32.23       32.70      1.46 o
   6   0   8     1218.88     1119.81     16.34 o
   7   0   8       57.43       62.55      3.96 o
   8   0   8        9.62        1.40      2.99 o
   9   0   8       17.91       20.61      7.04 o
   0   1   8      589.25      611.67      6.53 o
   1   1   8      628.81      628.67      5.22 o
   2   1   8     1502.67     1472.02     11.81 o
   3   1   8      576.47      574.02      4.77 o
   4   1   8      277.03      315.23      3.18 o
   5   1   8       46.88       49.54      1.53 o
   6   1   8      120.58      122.08      3.43 o
   7   1   8      106.38       91.15      3.69 o
   8   1   8       88.15       90.92      4.03 o
   9   1   8        2.29       -1.91      4.02 o
   0   2   8     3015.48     3051.05     41.65 o
   1   2   8     3561.39     3519.05     33.36 o
   2   2   8      333.46      357.30      3.75 o
   3   2   8     3386.90     3614.24     28.26 o
   4   2   8      291.16      306.97      3.87 o
   5   2   8      236.71      247.15      3.80 o
   6   2   8      547.09      554.42      7.45 o
   7   2   8       17.86       21.66      2.38 o
   8   2   8       60.30       60.13      4.01 o
   9   2   8        1.97        0.73      3.86 o
   0   3   8        0.05        6.11      1.42 o
   1   3   8     1200.12     1241.55     15.87 o
   2   3   8      296.56      295.25      3.81 o
   3   3   8      262.25      256.82      3.20 o
   4   3   8      261.39      253.32      3.01 o
   5   3   8      347.14      333.48      4.97 o
   6   3   8      361.30      365.60      7.39 o
   7   3   8       50.67       52.28      3.94 o
   8   3   8      109.57      109.74      7.46 o
   9   3   8       42.26       41.22      9.05 o
   0   4   8       16.49       27.25      2.76 o
   1   4   8      187.38      203.66      5.58 o
   2   4   8     1103.94     1124.17     12.22 o
   3   4   8      167.07      163.50      2.73 o
   4   4   8      143.43      139.78      3.79 o
   5   4   8      924.76      919.63     12.39 o
   6   4   8      139.97      145.17      5.47 o
   7   4   8       67.77       66.07      4.23 o
   8   4   8       19.36       25.64      7.04 o
   0   5   8       69.43       74.36      6.54 o
   1   5   8      113.13      116.35      5.22 o
   2   5   8      142.74      126.40      3.18 o
   3   5   8      234.78      233.70      4.65 o
   4   5   8       74.45       73.75      2.89 o
   5   5   8      258.16      252.16      5.94 o
   6   5   8       11.93       15.47      3.11 o
   7   5   8       46.26       41.56      3.86 o
   8   5   8       26.23       30.66      7.54 o
   0   6   8        1.45        2.51      1.78 o
   1   6   8      339.48      336.96      6.82 o
   2   6   8      324.31      327.79      7.73 o
   3   6   8       33.31       35.10      1.97 o
   4   6   8      438.32      417.24      6.30 o
   5   6   8      354.72      326.80      7.07 o
   6   6   8       61.29       60.79      5.22 o
   7   6   8       52.33       39.71      7.54 o
   8   6   8       18.75       25.13      7.04 o
   0   7   8       57.64       58.74      4.08 o
   1   7   8      253.12      250.12      7.98 o
   2   7   8      431.52      393.27      6.87 o
   3   7   8      156.09      146.48      4.03 o
   4   7   8        1.54        4.01      1.65 o
   5   7   8      184.67      173.95      5.25 o
   6   7   8       12.00       10.59      3.78 o
   7   7   8       18.96       23.12      6.53 o
   0   8   8      237.08      252.92     12.57 o
   1   8   8       98.76       84.48      5.33 o
   2   8   8       30.40       34.74      4.08 o
   3   8   8       27.62       25.91      2.68 o
   4   8   8      188.98      178.84      9.51 o
   5   8   8       18.68       13.20      2.77 o
   6   8   8        5.51        8.23      2.94 o
   0   9   8       14.88       32.17      6.03 o
   1   9   8       59.22       56.24      5.14 o
   2   9   8      124.72      120.57      6.79 o
   3   9   8      189.52      174.60      6.46 o
   4   9   8       30.14       29.45      4.22 o
   5   9   8       30.78       32.37      3.75 o
   6   9   8       20.25       19.10      7.04 o
   0  10   8       98.47      114.62     10.05 o
   1  10   8      169.89      167.40      8.35 o
   2  10   8       12.32       18.33      4.27 o
   3  10   8       28.75       43.38      6.91 o
   4  10   8       80.81       76.78      4.88 o
   0  11   8       30.75       37.20      7.54 o
   1  11   8       31.95       36.08      5.33 o
   2  11   8        0.67        3.93      3.72 o
   3  11   8       32.00       34.45      4.79 o
   1   0   9     2100.18     2100.26     18.86 o
   2   0   9       81.79      106.07      2.17 o
   3   0   9        1.82        0.77      0.75 o
   4   0   9       20.87       29.86      1.61 o
   5   0   9       87.12       91.86      3.52 o
   6   0   9      542.94      507.65      9.28 o
   7   0   9      105.13      105.25      8.10 o
   8   0   9       13.53        7.13      3.72 o
   9   0   9       45.77       44.24      8.04 o
   0   1   9     1521.09     1542.19     14.89 o
   1   1   9     2194.25     2212.64     16.46 o
   2   1   9      743.65      784.22      5.90 o
   3   1   9     2073.25     2138.14     14.35 o
   4   1   9      220.60      231.52      2.57 o
   5   1   9      186.64      182.29      2.95 o
   6   1   9       20.09       21.81      2.07 o
   7   1   9      153.73      149.66      4.52 o
   8   1   9        0.58        3.54      2.63 o
   9   1   9        5.33        8.93      7.29 o
   0   2   9     3293.95     3411.20     52.30 o
   1   2   9     2432.67     2413.41     23.40 o
   2   2   9     1076.27     1148.74      9.13 o
   3   2   9      643.68      723.08      6.87 o
   4   2   9      614.05      629.05      6.12 o
   5   2   9      103.77       96.54      2.92 o
   6   2   9      412.02      398.00      6.46 o
   7   2   9       38.66       34.54      3.30 o
   8   2   9       97.72      103.38      5.99 o
   9   2   9       17.98       18.55      7.54 o
   0   3   9     1614.57     1498.11     26.42 o
   1   3   9      670.95      641.70      9.13 o
   2   3   9     1780.01     1755.04     16.32 o
   3   3   9      214.95      222.07      2.89 o
   4   3   9      487.43      499.12      6.36 o
   5   3   9      233.51      241.90      4.05 o
   6   3   9      125.89      138.03      5.62 o
   7   3   9       33.23       32.11      4.84 o
   8   3   9       68.04       67.82      6.40 o
   9   3   9        1.59        1.51      6.03 o
   0   4   9      784.17      727.25     14.60 o
   1   4   9      380.45      349.13      5.35 o
   2   4   9      308.82      339.19      4.90 o
   3   4   9     1009.54     1049.30     10.80 o
   4   4   9        0.13        2.32      1.14 o
   5   4   9       19.82       33.02      2.35 o
   6   4   9      171.82      171.12      5.98 o
   7   4   9        1.82        6.49      2.72 o
   8   4   9        0.88        8.55      6.03 o
   0   5   9      162.19      210.69      6.40 o
   1   5   9      629.28      636.35     19.69 o
   2   5   9       16.22       25.59      1.53 o
   3   5   9       34.53       41.43      2.18 o
   4   5   9      276.10      283.83      4.77 o
   5   5   9      105.57       90.44      3.69 o
   6   5   9      196.05      207.67      6.63 o
   7   5   9      119.54      113.37      6.87 o
   8   5   9        1.24       10.05      6.03 o
   0   6   9      188.45      197.11      6.76 o
   1   6   9       90.85      106.32      3.51 o
   2   6   9      157.88      160.64      4.32 o
   3   6   9      154.42      162.49      4.41 o
   4   6   9       16.84       25.91      1.85 o
   5   6   9       20.05       23.16      2.49 o
   6   6   9       11.63       13.19      2.70 o
   7   6   9        3.48        8.69      3.62 o
   8   6   9       28.10       29.66      7.54 o
   0   7   9       10.90       11.52      2.84 o
   1   7   9      181.40      192.31      5.09 o
   2   7   9      229.28      231.07      6.94 o
   3   7   9      259.46      236.78      5.90 o
   4   7   9       48.73       48.76      2.69 o
   5   7   9      158.79      150.48      5.75 o
   6   7   9       12.04       13.10      2.99 o
   7   7   9       13.04        7.04      6.03 o
   0   8   9      906.04      834.49     26.68 o
   1   8   9      398.34      349.60     10.84 o
   2   8   9      533.12      505.57     13.69 o
   3   8   9       35.96       39.73      3.38 o
   4   8   9        6.23        8.26      2.10 o
   5   8   9       19.88       13.82      2.94 o
   6   8   9       32.63       37.28      4.94 o
   0   9   9      109.34       87.47      8.55 o
   1   9   9      135.11      132.12      6.93 o
   2   9   9       88.63       90.18      6.21 o
   3   9   9       50.99       57.06      4.11 o
   4   9   9       56.43       57.07      4.13 o
   5   9   9        5.27        6.42      3.70 o
   6   9   9       20.56       28.70      9.05 o
   0  10   9       20.66       27.65      6.03 o
   1  10   9        5.19        9.40      3.50 o
   2  10   9       52.65       54.29      5.50 o
   3  10   9       70.52       71.28      4.92 o
   4  10   9       31.43       40.50      3.91 o
   0  11   9       13.88       21.61      6.53 o
   1  11   9        7.70        7.52      4.02 o
   2  11   9       12.97       16.59      4.62 o
   3  11   9        4.06        4.27      5.78 o
   0   0  10     4103.63     4316.51     49.42 o
   1   0  10     1525.18     1489.87     13.67 o
   2   0  10      262.35      295.97      3.69 o
   3   0  10        5.02        7.42      0.97 o
   4   0  10      182.67      161.79      3.60 o
   5   0  10      282.96      313.47      5.53 o
   6   0  10       19.72       28.41      2.75 o
   7   0  10        0.00        0.31      2.13 o
   8   0  10      278.45      297.21     11.20 o
   9   0  10       54.36       66.86      9.55 o
   0   1  10        5.65        6.66      0.54 o
   1   1  10     1107.04     1062.24      8.04 o
   2   1  10      956.21     1020.38      7.21 o
   3   1  10      929.59      964.24      7.10 o
   4   1  10      177.51      192.02      2.28 o
   5   1  10       90.35       93.89      2.11 o
   6   1  10      197.39      191.79      4.79 o
   7   1  10       53.50       56.25      3.16 o
   8   1  10      117.21      113.51      5.20 o
   9   1  10       58.16       50.01      6.04 o
   0   2  10      147.22      181.40      3.96 o
   1   2  10      729.99      687.33      7.65 o
   2   2  10     6178.28     6519.28     46.75 o
   3   2  10      322.80      355.72      4.05 o
   4   2  10      110.47       94.40      1.82 o
   5   2  10     1045.13     1041.12     10.35 o
   6   2  10       40.34       40.04      2.58 o
   7   2  10      119.46      112.60      4.10 o
   8   2  10      114.03      110.17      5.18 o
   9   2  10       23.31       15.04      4.79 o
   0   3  10       67.79       71.33      2.50 o
   1   3  10     1479.94     1541.44     15.67 o
   2   3  10     1319.81     1360.29     13.05 o
   3   3  10      491.69      500.31      5.14 o
   4   3  10      392.22      404.40      5.13 o
   5   3  10      267.27      271.01      4.36 o
   6   3  10       78.88       79.93      4.28 o
   7   3  10       21.27       25.49      3.40 o
   8   3  10       62.82       57.29     14.08 o
   9   3  10       23.00       31.67      5.86 o
   0   4  10      285.00      300.15     10.06 o
   1   4  10       37.77       40.04      1.78 o
   2   4  10       32.00       39.48      1.63 o
   3   4  10      132.40      132.78      2.66 o
   4   4  10      197.21      193.31      3.79 o
   5   4  10      445.30      446.91      9.30 o
   6   4  10      259.70      242.96     11.16 o
   7   4  10      206.52      197.41      8.66 o
   8   4  10       14.98       12.32      9.30 o
   0   5  10       17.61       15.14      4.27 o
   1   5  10      352.71      345.30      6.46 o
   2   5  10      275.25      262.56      4.42 o
   3   5  10      250.36      253.70      4.96 o
   4   5  10       91.70       92.40      2.88 o
   5   5  10       68.72       68.56      3.32 o
   6   5  10      187.88      182.19      8.46 o
   7   5  10       15.44       14.26      3.86 o
   8   5  10      163.28      172.94     13.07 o
   0   6  10      151.86      154.11      6.04 o
   1   6  10       33.19       39.87      2.38 o
   2   6  10       31.61       35.66      2.34 o
   3   6  10       29.75       33.53      2.67 o
   4   6  10      451.34      425.43      7.17 o
   5   6  10       65.78       68.08      6.82 o
   6   6  10       74.32       78.92      4.66 o
   7   6  10       70.66       66.37      5.79 o
   8   6  10        0.22       -1.51      6.03 o
   0   7  10      305.89      321.26     11.57 o
   1   7  10      426.94      423.43      9.66 o
   2   7  10       14.92       18.71      2.50 o
   3   7  10      656.24      633.91     12.27 o
   4   7  10       29.43       33.63      2.45 o
   5   7  10       53.58       65.91      5.91 o
   6   7  10        1.12       -0.03      3.01 o
   7   7  10       16.74       11.06      6.03 o
   0   8  10       52.53       60.32      7.04 o
   1   8  10       92.36       93.75      6.79 o
   2   8  10      178.47      174.62     13.07 o
   3   8  10      125.53      136.14      5.61 o
   4   8  10        6.85        7.73      3.41 o
   5   8  10       37.31       31.12      3.54 o
   6   8  10       28.82       32.75      7.04 o
   0   9  10      140.41      138.25     10.05 o
   1   9  10       37.37       34.51      4.43 o
   2   9  10       19.42       25.64      4.27 o
   3   9  10       19.21       18.62      3.56 o
   4   9  10       61.65       60.87      3.61 o
   5   9  10        1.01       -1.61      3.36 o
   0  10  10       52.14       46.25      7.04 o
   1  10  10       60.03       63.11      6.04 o
   2  10  10       20.56       25.59      4.52 o
   3  10  10       37.55       41.59      5.18 o
   4  10  10       10.77        9.50      2.96 o
   0  11  10       81.13      105.06     10.56 o
   1  11  10       39.35       46.77      5.86 o
   2  11  10        0.17        1.39      3.72 o
   1   0  11     2579.60     2634.42     21.82 o
   2   0  11     1270.80     1317.12     12.22 o
   3   0  11        2.68        2.28      0.90 o
   4   0  11       37.58       40.44      1.75 o
   5   0  11       53.34       49.11      2.66 o
   6   0  11       31.58       32.58      4.08 o
   7   0  11        3.92        4.13      3.36 o
   8   0  11      159.25      150.60      8.18 o
   9   0  11       22.52       41.72      8.55 o
   0   1  11      128.37      122.60      1.91 o
   1   1  11     1905.05     1853.90     12.86 o
   2   1  11       42.04       49.66      1.21 o
   3   1  11       37.50       39.92      0.97 o
   4   1  11       87.60       80.95      1.52 o
   5   1  11      775.34      743.46      7.95 o
   6   1  11       33.70       36.18      2.51 o
   7   1  11       84.23       77.06      3.45 o
   8   1  11       63.81       66.31      4.37 o
   9   1  11       25.86       27.71      5.50 o
   0   2  11     4110.38     4275.04     57.95 o
   1   2  11      336.51      362.44      4.85 o
   2   2  11      959.71      986.25      7.64 o
   3   2  11      508.70      524.51      5.36 o
   4   2  11       65.38       59.98      2.04 o
   5   2  11      360.65      366.67      4.78 o
   6   2  11      103.13       88.78      3.50 o
   7   2  11        8.26        9.02      2.38 o
   8   2  11       19.93       20.79      3.25 o
   9   2  11       24.10       26.12      5.50 o
   0   3  11      774.24      785.34     12.50 o
   1   3  11       47.57       59.30      1.80 o
   2   3  11     1101.08     1126.44     12.32 o
   3   3  11      747.18      781.54      7.33 o
   4   3  11       51.91       54.02      1.96 o
   5   3  11      516.98      514.38      7.25 o
   6   3  11       49.25       56.27      3.82 o
   7   3  11      112.57      116.23      9.62 o
   8   3  11       22.25       22.76      3.75 o
   0   4  11      680.93      733.90     15.13 o
   1   4  11      173.05      165.73      3.61 o
   2   4  11      570.04      633.23      7.78 o
   3   4  11      256.69      259.79      3.93 o
   4   4  11      462.02      459.78      6.52 o
   5   4  11      289.46      274.19      6.04 o
   6   4  11      189.50      194.78      9.77 o
   7   4  11       54.30       57.24      5.30 o
   8   4  11       22.85       37.02      5.50 o
   0   5  11      567.89      543.54     12.45 o
   1   5  11      134.62      146.43      3.89 o
   2   5  11       98.59      113.39      2.78 o
   3   5  11      879.71      837.33     11.21 o
   4   5  11      171.10      168.70      3.74 o
   5   5  11      129.92      146.06      5.45 o
   6   5  11       45.13       57.68      5.07 o
   7   5  11       25.65       25.74      4.43 o
   8   5  11       22.17       44.23      8.55 o
   0   6  11       64.14       58.54      5.28 o
   1   6  11       11.33       13.71      1.76 o
   2   6  11       82.96       77.80      2.77 o
   3   6  11        6.63        9.92      1.62 o
   4   6  11        7.69       23.71      2.12 o
   5   6  11       86.94       77.59      4.13 o
   6   6  11       12.27       15.79      3.72 o
   7   6  11       29.94       32.08      4.94 o
   0   7  11       41.46       56.16      4.52 o
   1   7  11        6.11       14.67      2.04 o
   2   7  11      202.65      194.78      5.13 o
   3   7  11      308.08      271.57      6.34 o
   4   7  11       16.92       18.16      2.12 o
   5   7  11       30.57       32.18      4.03 o
   6   7  11       23.18       23.57      4.35 o
   7   7  11       12.54       10.05      6.03 o
   0   8  11      246.07      224.76     12.07 o
   1   8  11      215.74      196.88      7.82 o
   2   8  11        0.24        9.94      3.14 o
   3   8  11      180.39      172.90      6.19 o
   4   8  11       32.54       34.02      2.91 o
   5   8  11        7.13       10.48      3.50 o
   6   8  11       24.85       27.33      4.58 o
   0   9  11       36.03       40.21      6.53 o
   1   9  11        4.25        1.01      2.84 o
   2   9  11       39.35       32.28      4.43 o
   3   9  11       30.28       29.17      3.57 o
   4   9  11       33.82       35.43      4.72 o
   5   9  11       17.50       16.70      4.22 o
   0  10  11        6.32       12.57      5.03 o
   1  10  11       37.36       38.03      4.98 o
   2  10  11       12.89        6.68      3.72 o
   3  10  11       45.32       56.01      8.58 o
   4  10  11        4.61        2.10      4.60 o
   0  11  11        1.43       -2.01      4.52 o
   1  11  11      105.61      128.88      8.15 o
   2  11  11        0.93        1.51      3.91 o
   0   0  12     2158.60     2132.80     25.18 o
   1   0  12      715.22      720.70      6.26 o
   2   0  12     1929.64     1892.74     18.80 o
   3   0  12       32.14       38.50      1.23 o
   4   0  12      228.72      227.10      4.25 o
   5   0  12        8.18        6.95      1.52 o
   6   0  12      217.03      207.78      8.51 o
   7   0  12       94.20       77.99      5.86 o
   8   0  12        0.12       -1.08      3.36 o
   9   0  12        4.51       10.05      6.03 o
   0   1  12      204.81      211.35      2.73 o
   1   1  12     2415.36     2448.44     16.76 o
   2   1  12      330.44      328.07      3.56 o
   3   1  12      684.55      712.79      5.84 o
   4   1  12      447.56      426.76      4.09 o
   5   1  12       65.16       75.24      2.41 o
   6   1  12      585.01      567.99      9.31 o
   7   1  12       39.20       40.10      3.20 o
   8   1  12       69.41       67.56      4.38 o
   9   1  12        2.06        7.12      4.43 o
   0   2  12      323.27      345.72      6.47 o
   1   2  12     2476.24     2490.53     22.64 o
   2   2  12     1509.58     1540.13     12.03 o
   3   2  12     1294.55     1317.54     11.39 o
   4   2  12      436.55      455.50      4.83 o
   5   2  12      607.87      581.76      6.79 o
   6   2  12       79.62       77.55      3.38 o
   7   2  12       26.99       25.96      2.95 o
   8   2  12       60.80       57.28      4.65 o
   9   2  12       22.33       20.60      4.15 o
   0   3  12      407.33      452.33     10.20 o
   1   3  12      333.69      314.36      4.47 o
   2   3  12       72.39      110.75      4.26 o
   3   3  12        1.25        2.11      0.66 o
   4   3  12      112.73      126.07      2.91 o
   5   3  12      143.29      137.52      3.74 o
   6   3  12      291.58      274.79     15.84 o
   7   3  12       16.47       18.57      3.36 o
   8   3  12       28.60       28.34      7.15 o
   0   4  12      148.07      165.25      5.53 o
   1   4  12      122.38      148.17      4.04 o
   2   4  12      371.08      345.99      5.17 o
   3   4  12      403.88      404.50      5.06 o
   4   4  12      602.89      600.59      7.85 o
   5   4  12      240.35      251.72      6.88 o
   6   4  12      139.26      138.49      7.08 o
   7   4  12       78.08       92.55      6.37 o
   8   4  12       92.09      106.92      7.82 o
   0   5  12        1.55        5.78      1.78 o
   1   5  12       67.82       80.70      2.95 o
   2   5  12       12.83       21.08      1.70 o
   3   5  12       92.73       94.96      3.31 o
   4   5  12      160.36      160.72      3.88 o
   5   5  12      688.79      654.49     12.52 o
   6   5  12      145.00      149.96     13.07 o
   7   5  12        8.62        7.62      3.50 o
   8   5  12       20.38       28.15      7.54 o
   0   6  12        2.20        4.78      2.13 o
   1   6  12       91.58       89.23      3.25 o
   2   6  12       14.41       15.17      1.56 o
   3   6  12      370.80      352.71      7.08 o
   4   6  12      368.47      361.47      6.45 o
   5   6  12       29.07       32.01      3.36 o
   6   6  12      121.04      109.69      6.73 o
   7   6  12        9.95       10.60      3.86 o
   0   7  12      889.88      895.31     19.58 o
   1   7  12      398.73      395.70      7.98 o
   2   7  12        7.35        9.42      1.92 o
   3   7  12      103.77       97.97      3.99 o
   4   7  12       88.30       84.18      3.37 o
   5   7  12       98.00       94.05      6.01 o
   6   7  12       82.49       79.70      8.04 o
   7   7  12       24.94       18.14      4.71 o
   0   8  12       12.40        8.55      4.02 o
   1   8  12       49.32       47.80      9.80 o
   2   8  12      165.19      148.73      7.28 o
   3   8  12       35.84       41.24      3.67 o
   4   8  12       36.43       45.12      3.17 o
   5   8  12       12.16       13.81      3.72 o
   6   8  12       28.20       37.47      5.14 o
   0   9  12        0.16       -3.52      3.52 o
   1   9  12       48.91       42.52      6.79 o
   2   9  12        4.06        3.77      3.20 o
   3   9  12        0.00       -0.90      2.12 o
   4   9  12       60.84       63.00      3.78 o
   5   9  12       56.46       58.36      9.30 o
   0  10  12        1.82        7.04      5.03 o
   1  10  12        9.22       17.49      4.27 o
   2  10  12        6.87        7.44      3.72 o
   3  10  12       79.55       84.19      5.41 o
   4  10  12        6.01        8.75      3.72 o
   0  11  12        0.82        8.04      5.53 o
   1  11  12       38.40       50.88      6.04 o
   2  11  12       25.50       23.12      7.04 o
   1   0  13       25.14       32.05      0.85 o
   2   0  13      600.13      631.46      7.39 o
   3   0  13        1.47        1.55      0.56 o
   4   0  13       58.77       62.77      3.19 o
   5   0  13        0.14       -0.55      2.26 o
   6   0  13        3.68        3.70      3.01 o
   7   0  13        6.01        8.70      3.36 o
   8   0  13       17.58       15.98      4.43 o
   9   0  13       74.56       81.94     10.56 o
   0   1  13      480.89      452.24      4.89 o
   1   1  13      873.64      845.71      6.46 o
   2   1  13     3024.40     3083.95     22.14 o
   3   1  13       80.66      106.99      1.55 o
   4   1  13      303.86      298.14      3.48 o
   5   1  13      664.72      639.27      8.61 o
   6   1  13      228.27      234.66      6.89 o
   7   1  13        5.39        4.37      2.32 o
   8   1  13       33.02       38.99      3.89 o
   9   1  13       12.91       13.35      4.09 o
   0   2  13      355.93      335.05      4.80 o
   1   2  13     1021.99     1070.57     10.67 o
   2   2  13      352.62      352.87      3.35 o
   3   2  13       71.78       65.85      1.92 o
   4   2  13      402.41      444.50      5.10 o
   5   2  13       54.94       56.89      2.49 o
   6   2  13       39.19       46.48      3.33 o
   7   2  13      124.94      116.23      5.02 o
   8   2  13       23.54       22.18      3.25 o
   9   2  13       20.63       23.52      4.48 o
   0   3  13       37.83       29.49      1.92 o
   1   3  13     2136.24     2184.48     21.82 o
   2   3  13      790.61      748.17      8.27 o
   3   3  13      188.32      202.47      2.76 o
   4   3  13      197.62      208.91      3.80 o
   5   3  13       49.89       53.04      4.45 o
   6   3  13       74.12       77.47      5.50 o
   7   3  13       11.77       10.20      3.09 o
   8   3  13        2.30       -0.61      2.79 o
   0   4  13      478.47      489.97     11.20 o
   1   4  13       48.48       60.68      1.93 o
   2   4  13      220.40      243.59      4.17 o
   3   4  13      126.13      122.16      2.76 o
   4   4  13        7.06        9.61      1.32 o
   5   4  13      148.69      150.01      5.40 o
   6   4  13       51.91       54.87      5.14 o
   7   4  13      111.15       96.76      6.73 o
   8   4  13       14.74       18.72      3.91 o
   0   5  13        9.38        6.34      3.02 o
   1   5  13      854.07      805.91     12.42 o
   2   5  13      328.45      315.79      5.59 o
   3   5  13      693.74      691.85      9.79 o
   4   5  13       82.17       84.11      3.04 o
   5   5  13      145.73      151.05      7.28 o
   6   5  13       57.33       69.38      9.30 o
   7   5  13        3.51        6.88      7.79 o
   8   5  13        0.17       -2.01      5.53 o
   0   6  13       84.50       76.34      5.03 o
   1   6  13      390.96      352.13      6.97 o
   2   6  13      127.30      109.17      3.51 o
   3   6  13      254.12      238.89      5.70 o
   4   6  13      314.64      290.55      6.52 o
   5   6  13       23.99       29.17      4.27 o
   6   6  13       52.22       48.72      4.94 o
   7   6  13       14.94       13.62      3.98 o
   0   7  13      336.59      331.49     13.58 o
   1   7  13      247.20      249.42      6.97 o
   2   7  13      492.32      455.10      7.50 o
   3   7  13      506.40      515.70      8.40 o
   4   7  13       12.73       16.32      2.29 o
   5   7  13       44.62       46.60      5.28 o
   6   7  13       66.08       57.70      5.65 o
   7   7  13       15.73       24.63      8.80 o
   0   8  13       14.50        9.05      4.02 o
   1   8  13       73.96       54.72      4.79 o
   2   8  13       11.47       14.87      3.55 o
   3   8  13      133.46      118.60      5.32 o
   4   8  13       63.04       58.07      4.35 o
   5   8  13       11.08       13.33      3.72 o
   6   8  13       23.29       24.87      4.79 o
   0   9  13       54.34       46.25      6.53 o
   1   9  13        3.70        3.77      3.20 o
   2   9  13       50.42       41.27      4.62 o
   3   9  13       33.06       41.14      4.52 o
   4   9  13        2.96        3.03      2.87 o
   5   9  13        7.83        7.90      3.72 o
   0  10  13        5.34        8.04      5.03 o
   1  10  13       71.95       78.68     10.05 o
   2  10  13        6.82        1.38      3.77 o
   3  10  13        6.37       17.34      3.38 o
   4  10  13       78.02       91.03      5.79 o
   0  11  13        2.16        2.01      5.03 o
   1  11  13       18.20       21.41      4.98 o
   0   0  14     1043.07      991.61     12.67 o
   1   0  14      401.14      402.85      4.16 o
   2   0  14     1873.19     1949.96     19.55 o
   3   0  14       29.04       28.98      1.58 o
   4   0  14     1214.51     1198.28     17.39 o
   5   0  14      168.09      171.24      6.19 o
   6   0  14      321.82      284.57     10.13 o
   7   0  14        0.41       -0.35      3.01 o
   8   0  14       83.71       93.36      7.11 o
   9   0  14       67.80       69.33      6.92 o
   0   1  14       10.73       13.03      0.85 o
   1   1  14     1628.22     1610.90     10.92 o
   2   1  14       64.17       72.97      1.61 o
   3   1  14      135.40      133.32      2.09 o
   4   1  14       33.17       36.34      1.58 o
   5   1  14       57.59       58.84      2.58 o
   6   1  14      469.24      430.62      8.98 o
   7   1  14        4.08        2.09      2.17 o
   8   1  14      183.28      193.12      6.78 o
   9   1  14       20.41       20.87      4.15 o
   0   2  14      919.38      906.47     10.74 o
   1   2  14      869.85      850.93      8.09 o
   2   2  14     1426.86     1478.85     11.72 o
   3   2  14      372.03      380.57      3.65 o
   4   2  14      240.09      248.49      3.25 o
   5   2  14      211.90      188.08      4.15 o
   6   2  14       53.57       58.29      5.01 o
   7   2  14        1.26        2.78      2.38 o
   8   2  14        0.19        0.15      2.49 o
   0   3  14       64.49       73.07      2.80 o
   1   3  14      155.93      139.81      2.81 o
   2   3  14      364.05      335.53      4.69 o
   3   3  14      505.35      535.81      5.18 o
   4   3  14      442.63      456.79      6.24 o
   5   3  14      364.21      346.83     10.84 o
   6   3  14      112.40      106.59      5.38 o
   7   3  14       84.44       89.67      5.30 o
   8   3  14        3.91        4.07      3.09 o
   0   4  14        8.01        7.68      1.93 o
   1   4  14      782.01      799.39      9.37 o
   2   4  14      224.45      221.30      3.99 o
   3   4  14      117.44      110.68      2.36 o
   4   4  14       20.53       24.00      1.73 o
   5   4  14      295.42      303.64     10.13 o
   6   4  14       37.61       35.30      4.43 o
   7   4  14       42.02       37.67      4.04 o
   8   4  14       24.70       17.95      3.86 o
   0   5  14       57.70       50.18      4.52 o
   1   5  14       88.63      109.74      3.13 o
   2   5  14       60.66       65.48      2.62 o
   3   5  14      487.24      474.92      6.13 o
   4   5  14       28.81       31.42      2.12 o
   5   5  14       28.17       20.27      3.72 o
   6   5  14       45.42       60.45      5.50 o
   7   5  14       21.30       22.59      7.79 o
   8   5  14       36.77       38.71      6.04 o
   0   6  14       15.74       10.57      2.49 o
   1   6  14       30.31       32.60      2.38 o
   2   6  14       57.85       56.78      2.73 o
   3   6  14      497.32      469.52      7.62 o
   4   6  14      136.14      120.69      4.18 o
   5   6  14      129.64      107.87      6.37 o
   6   6  14       51.68       64.25      5.86 o
   7   6  14       77.07      101.18      7.28 o
   0   7  14        9.86       18.16      5.53 o
   1   7  14       87.34       96.74      4.44 o
   2   7  14      215.24      216.03      4.89 o
   3   7  14      146.28      155.28      4.34 o
   4   7  14       63.65       60.43      4.25 o
   5   7  14        1.34        1.48      3.36 o
   6   7  14       23.92       32.67      4.79 o
   7   7  14       40.01       41.82     10.30 o
   0   8  14       76.81       75.91      7.54 o
   1   8  14       50.37       42.72      7.79 o
   2   8  14      127.73      125.01      8.02 o
   3   8  14       65.85       60.66      4.54 o
   4   8  14       48.13       52.91      4.15 o
   5   8  14        4.91        4.78      3.55 o
   6   8  14       55.94       60.17      6.21 o
   0   9  14       16.37       15.58      5.03 o
   1   9  14      108.43      106.03      6.57 o
   2   9  14        2.03        2.04      3.01 o
   3   9  14        2.68        0.07      2.79 o
   4   9  14       13.58       12.25      3.28 o
   5   9  14       18.62       23.44      4.62 o
   0  10  14       82.52       67.36      8.55 o
   1  10  14       45.37       42.93      5.50 o
   2  10  14        1.01        2.35      3.36 o
   3  10  14       42.10       52.48      4.73 o
   4  10  14       45.86       54.81      7.00 o
   1   0  15      939.36      959.60      8.73 o
   2   0  15     1110.58     1303.70     15.29 o
   3   0  15      138.23      137.36      2.59 o
   4   0  15       70.04       70.14      3.96 o
   5   0  15        9.29        7.92      2.58 o
   6   0  15      142.51      138.88     14.83 o
   7   0  15        0.08        1.30      3.52 o
   8   0  15       19.35       25.39      4.98 o
   0   1  15       63.70       83.85      1.73 o
   1   1  15      865.64      952.79      6.93 o
   2   1  15      118.28      132.66      3.19 o
   3   1  15      213.99      209.46      2.84 o
   4   1  15      116.98      108.47      2.69 o
   5   1  15      130.47      121.58      5.47 o
   6   1  15      169.26      160.83      5.53 o
   7   1  15       23.33       28.20      3.20 o
   8   1  15       11.99       17.97      3.18 o
   0   2  15      146.31      172.38      9.41 o
   1   2  15     2050.86     2064.20     15.89 o
   2   2  15     1149.41     1196.19     10.51 o
   3   2  15       75.84       85.95      2.83 o
   4   2  15        7.13       13.36      0.88 o
   5   2  15      109.50      114.95      6.31 o
   6   2  15       43.87       44.90      3.45 o
   7   2  15       18.18       13.07      2.76 o
   8   2  15       11.33        9.08      2.88 o
   0   3  15        0.03        1.29      1.24 o
   1   3  15      185.70      176.48      3.11 o
   2   3  15      383.34      390.47      5.21 o
   3   3  15      336.08      332.72      3.42 o
   4   3  15       92.44       96.31      2.85 o
   5   3  15       15.09       21.64      3.03 o
   6   3  15       43.89       50.96      3.77 o
   7   3  15       38.24       38.73      4.15 o
   8   3  15       13.65       14.60      3.67 o
   0   4  15      458.48      491.55     13.33 o
   1   4  15      203.06      190.81      4.05 o
   2   4  15      596.04      573.94      8.25 o
   3   4  15      253.81      249.67      3.83 o
   4   4  15      735.42      722.88      9.02 o
   5   4  15      166.57      152.88     12.57 o
   6   4  15        5.46        9.05      3.20 o
   7   4  15       62.73       67.34      7.11 o
   8   4  15        5.74        2.00      3.28 o
   0   5  15       76.62       75.20      4.27 o
   1   5  15      848.98      819.66     11.06 o
   2   5  15      102.24       99.63      3.14 o
   3   5  15      293.97      301.84      4.99 o
   4   5  15      322.55      289.22      7.72 o
   5   5  15        1.04        3.43      2.37 o
   6   5  15        7.83        8.52      3.50 o
   7   5  15        1.90        0.36      3.72 o
   0   6  15      102.10       95.11      9.80 o
   1   6  15       26.09       19.89      2.19 o
   2   6  15       92.08       90.16      3.21 o
   3   6  15       78.53       73.78      2.96 o
   4   6  15      106.81      104.04      4.99 o
   5   6  15       47.32       47.93      3.96 o
   6   6  15       32.76       41.31      4.98 o
   7   6  15       26.69       36.15      5.30 o
   0   7  15        0.27        0.00      3.52 o
   1   7  15       57.66       61.95      5.12 o
   2   7  15      229.44      220.15      5.00 o
   3   7  15        7.87       15.42      2.90 o
   4   7  15      141.98      152.12     10.59 o
   5   7  15       36.78       37.53      3.84 o
   6   7  15       63.32       62.04      5.86 o
   0   8  15       72.15       74.90      7.54 o
   1   8  15      247.54      248.73      9.24 o
   2   8  15        5.79        6.70      2.50 o
   3   8  15       56.33       57.03      4.25 o
   4   8  15       12.88       13.01      2.96 o
   5   8  15        2.49        5.74      5.53 o
   6   8  15       21.76       37.07      5.50 o
   0   9  15        8.27        9.05      5.53 o
   1   9  15       20.41       27.44      9.05 o
   2   9  15        5.17        3.46      2.58 o
   3   9  15       12.71       12.58      3.09 o
   4   9  15        0.99        0.45      2.79 o
   5   9  15       14.93       11.51      9.80 o
   0  10  15       31.67       33.18      7.04 o
   1  10  15       20.09       26.96      9.30 o
   2  10  15       30.88       39.72      4.44 o
   3  10  15       27.74       29.26      4.04 o
   0   0  16      586.52      571.17      8.07 o
   1   0  16       12.62       14.46      0.82 o
   2   0  16     1876.02     1852.01     20.87 o
   3   0  16      136.02      122.64      2.54 o
   4   0  16       46.67       56.41      3.57 o
   5   0  16      893.48      836.77     19.21 o
   6   0  16       69.97       71.89      8.55 o
   7   0  16       20.33       15.40      3.91 o
   8   0  16       91.63       97.78      7.46 o
   0   1  16      366.49      402.80      4.68 o
   1   1  16     1323.43     1376.06      9.61 o
   2   1  16      634.37      663.08      6.53 o
   3   1  16       93.15       98.21      2.86 o
   4   1  16      170.24      172.69      3.39 o
   5   1  16      131.66      133.17      4.77 o
   6   1  16      143.20      150.40      5.46 o
   7   1  16       19.47       18.98      2.91 o
   8   1  16       60.64       63.51      4.81 o
   0   2  16       25.05       28.00      1.95 o
   1   2  16     1026.64     1041.19      8.43 o
   2   2  16      891.71      872.31      7.32 o
   3   2  16       43.84       47.61      1.36 o
   4   2  16       81.48       71.49      2.31 o
   5   2  16      245.12      238.02      7.69 o
   6   2  16      225.81      220.31      7.48 o
   7   2  16       17.53       22.41      3.34 o
   8   2  16        7.52        6.82      2.88 o
   0   3  16        1.44        1.16      0.92 o
   1   3  16     1086.04     1047.81     10.91 o
   2   3  16     1190.08     1201.29     12.49 o
   3   3  16      235.44      228.86      3.08 o
   4   3  16      638.06      607.01      8.79 o
   5   3  16      426.18      412.24      8.66 o
   6   3  16      196.70      186.17      5.89 o
   7   3  16       40.16       38.68      4.13 o
   8   3  16        4.40        4.24      3.38 o
   0   4  16       60.92       61.69      3.72 o
   1   4  16      114.94      120.44      2.90 o
   2   4  16      122.76      118.18      3.17 o
   3   4  16       67.05       78.06      2.10 o
   4   4  16      204.95      201.79      9.43 o
   5   4  16       28.31       25.64      3.03 o
   6   4  16       14.81       22.84      5.03 o
   7   4  16        6.02        2.71      3.09 o
   8   4  16        3.56       -0.76      3.23 o
   0   5  16       60.18       59.89      3.91 o
   1   5  16       44.08       51.94      2.41 o
   2   5  16      281.26      257.70      5.13 o
   3   5  16      140.32      141.93      3.04 o
   4   5  16      207.80      200.28      6.45 o
   5   5  16       31.79       32.48      3.38 o
   6   5  16       19.56       20.49      4.08 o
   7   5  16        7.57       12.96      4.27 o
   0   6  16       26.91       39.92      4.27 o
   1   6  16       75.56       74.12      3.36 o
   2   6  16       73.04       74.60      3.39 o
   3   6  16      554.65      519.41      8.16 o
   4   6  16      140.63      149.07      5.81 o
   5   6  16      108.88      107.40      5.29 o
   6   6  16        1.46        4.52      5.53 o
   7   6  16       20.25       28.32      5.30 o
   0   7  16      169.92      174.96     10.56 o
   1   7  16        6.72        8.99      2.50 o
   2   7  16      307.33      294.75      6.72 o
   3   7  16      101.91       94.72      4.13 o
   4   7  16      282.48      262.29      7.93 o
   5   7  16        2.17        5.70      2.61 o
   6   7  16        1.07        3.54      4.78 o
   0   8  16       55.09       67.36      7.54 o
   1   8  16       42.41       40.04      4.62 o
   2   8  16       15.59       13.26      2.70 o
   3   8  16        1.86        2.51      2.50 o
   4   8  16       14.11       13.90      3.17 o
   5   8  16       43.65       55.53      7.76 o
   6   8  16       18.14       16.48      4.71 o
   0   9  16       13.85       21.11      6.03 o
   1   9  16      106.38      104.32      6.57 o
   2   9  16        8.55        6.14      3.46 o
   3   9  16       19.03       21.30      3.46 o
   4   9  16        5.82        7.95      3.09 o
   5   9  16       16.42       22.62      4.98 o
   0  10  16      117.17      127.69     11.06 o
   1  10  16       39.25       38.63      5.53 o
   2  10  16       15.67       14.68      4.29 o
   3  10  16        3.32       11.44      4.36 o
   1   0  17      167.66      187.46      2.53 o
   2   0  17      464.23      475.20      7.02 o
   3   0  17       32.39       36.19      2.49 o
   4   0  17       46.59       51.16      3.57 o
   5   0  17      125.10      132.22      7.11 o
   6   0  17        0.23        1.01      3.20 o
   7   0  17       34.62       37.23      5.53 o
   8   0  17        7.85        6.47      4.08 o
   0   1  17      523.06      546.20      5.99 o
   1   1  17      471.62      469.59      3.99 o
   2   1  17      800.66      842.10      7.50 o
   3   1  17      574.09      560.63      5.72 o
   4   1  17       87.72       90.57      2.58 o
   5   1  17      181.53      187.93      5.72 o
   6   1  17       60.59       59.06      3.83 o
   7   1  17       14.08       15.44      2.93 o
   8   1  17        3.91        6.52      3.48 o
   0   2  17        1.45        1.68      0.94 o
   1   2  17      318.44      319.88      3.24 o
   2   2  17      270.69      276.65      3.20 o
   3   2  17       27.19       34.06      1.09 o
   4   2  17      437.08      419.90      6.55 o
   5   2  17      505.09      484.61     11.18 o
   6   2  17      100.73       85.96      4.39 o
   7   2  17       96.26      103.96      6.75 o
   8   2  17       27.07       31.69      3.70 o
   0   3  17      150.59      163.13      3.54 o
   1   3  17       28.31       30.89      1.53 o
   2   3  17      145.59      160.71      3.99 o
   3   3  17     1468.75     1473.94     14.36 o
   4   3  17      217.84      233.76     10.96 o
   5   3  17      136.59      144.04      5.14 o
   6   3  17       70.40       73.38      4.21 o
   7   3  17       47.20       36.11      4.04 o
   8   3  17       33.86       48.32      7.45 o
   0   4  17       22.26       22.99      2.28 o
   1   4  17      233.12      222.46      4.02 o
   2   4  17       22.41       21.28      1.66 o
   3   4  17      445.77      447.74      6.40 o
   4   4  17      772.56      749.79     13.82 o
   5   4  17       68.78       70.03      4.06 o
   6   4  17       35.41       32.19      4.43 o
   7   4  17        7.29        8.04      3.09 o
   8   4  17        1.16       -1.02      3.12 o
   0   5  17      378.84      365.47     14.33 o
   1   5  17      244.68      210.98      4.52 o
   2   5  17       86.51       93.76      3.15 o
   3   5  17      719.97      647.32      9.23 o
   4   5  17      224.85      225.79      7.46 o
   5   5  17       28.81       26.53      3.46 o
   6   5  17       34.68       46.30      5.30 o
   7   5  17        3.82       11.03     10.30 o
   0   6  17      383.68      372.10     10.84 o
   1   6  17      121.64      123.79      5.15 o
   2   6  17      204.40      221.10      5.45 o
   3   6  17       85.21      100.27      3.93 o
   4   6  17      145.75      137.89      8.14 o
   5   6  17        1.48        1.41      2.43 o
   6   6  17        0.55        7.73      3.72 o
   7   6  17       62.72       82.33      7.08 o
   0   7  17       15.55       15.08      4.52 o
   1   7  17       26.45       25.59      3.09 o
   2   7  17       72.66       73.13      3.70 o
   3   7  17       67.25       62.43      3.56 o
   4   7  17       54.72       60.27      4.44 o
   5   7  17       10.62       13.92      2.99 o
   6   7  17        7.70        1.94      3.72 o
   0   8  17       28.46       50.27      7.04 o
   1   8  17       44.63       49.04      4.98 o
   2   8  17       72.60       86.29      4.83 o
   3   8  17      106.41       98.59      5.22 o
   4   8  17        0.01        2.97      2.58 o
   5   8  17       89.28       94.49      5.76 o
   0   9  17       12.79       11.06      5.03 o
   1   9  17        8.69        9.17      3.72 o
   2   9  17       25.10       24.14      3.48 o
   3   9  17       27.45       23.77      5.13 o
   4   9  17        7.21       -1.35      2.70 o
   0  10  17       37.24       37.20      7.54 o
   1  10  17       84.58       88.31      6.92 o
   2  10  17       45.81       59.72      4.92 o
   3  10  17       38.58       40.06      6.28 o
   0   0  18      498.46      481.39      7.31 o
   1   0  18      564.51      548.56      6.01 o
   2   0  18       27.90       25.82      1.74 o
   3   0  18      120.29      102.09      2.89 o
   4   0  18        1.17       -0.22      2.12 o
   5   0  18      528.29      507.79     29.43 o
   6   0  18       96.11       96.72      6.57 o
   7   0  18        2.32       -0.75      3.20 o
   8   0  18        5.70        2.62      4.08 o
   0   1  18      122.77      111.65      3.00 o
   1   1  18      105.87      100.92      1.58 o
   2   1  18      272.85      284.66      3.19 o
   3   1  18      124.34      132.09      2.32 o
   4   1  18      220.59      228.05      4.36 o
   5   1  18      165.32      154.25      6.82 o
   6   1  18        0.62       -1.83      2.13 o
   7   1  18       46.51       42.51      3.76 o
   8   1  18       53.79       60.51      4.46 o
   0   2  18      248.97      270.01      4.18 o
   1   2  18      148.30      148.27      2.73 o
   2   2  18      588.92      592.61      5.52 o
   3   2  18      104.55      117.06      2.26 o
   4   2  18      148.80      155.62      3.86 o
   5   2  18       51.66       63.49      3.95 o
   6   2  18       89.32       76.87      4.21 o
   7   2  18       15.32       17.28      3.00 o
   8   2  18       40.98       41.45      4.14 o
   0   3  18       15.21       21.02      1.55 o
   1   3  18      203.62      197.50      3.44 o
   2   3  18      265.02      259.59      3.86 o
   3   3  18      113.91      122.88      2.53 o
   4   3  18      339.47      337.00      8.28 o
   5   3  18       61.21       57.71      5.18 o
   6   3  18      134.68      124.61      5.25 o
   7   3  18       48.56       59.39      4.83 o
   8   3  18       51.99       52.34      5.09 o
   0   4  18        5.12        5.61      1.92 o
   1   4  18        6.10        8.37      1.24 o
   2   4  18      100.99      100.13      3.07 o
   3   4  18      107.28      109.49      3.41 o
   4   4  18      207.31      195.80      6.21 o
   5   4  18       83.36       87.71      6.21 o
   6   4  18        4.19        3.47      2.77 o
   7   4  18        6.68        7.64      3.17 o
   0   5  18      331.29      326.62      9.60 o
   1   5  18      104.10       97.23      3.49 o
   2   5  18       18.50       15.19      1.85 o
   3   5  18      275.30      251.01      8.54 o
   4   5  18        7.01        8.52      2.58 o
   5   5  18       15.99       20.29      3.12 o
   6   5  18       18.19       18.02      5.03 o
   7   5  18       15.03       13.91      4.07 o
   0   6  18      482.82      427.86     11.72 o
   1   6  18      149.85      147.85      4.12 o
   2   6  18      117.40      108.28      3.93 o
   3   6  18      116.38      113.60      4.18 o
   4   6  18       33.13       32.14      7.93 o
   5   6  18       31.77       31.79      3.57 o
   6   6  18       15.63       18.39      5.53 o
   7   6  18        6.08       10.80      4.79 o
   0   7  18        2.96        5.53      4.52 o
   1   7  18       83.37       81.32      5.33 o
   2   7  18        0.23        1.42      1.78 o
   3   7  18       12.60        7.89      2.10 o
   4   7  18       11.65       12.31      3.09 o
   5   7  18       48.72       44.81      6.41 o
   6   7  18       23.04       29.73      5.14 o
   0   8  18      331.93      333.90     15.59 o
   1   8  18       40.47       43.64      6.03 o
   2   8  18       37.16       45.00      4.08 o
   3   8  18       28.86       34.20      3.77 o
   4   8  18        7.94       11.69      3.09 o
   5   8  18       22.44       25.26      4.95 o
   0   9  18       66.41       82.94      9.05 o
   1   9  18        8.60       10.05      4.02 o
   2   9  18        7.87        3.12      2.50 o
   3   9  18        4.43        7.80      3.09 o
   4   9  18        1.97        2.51      3.19 o
   0  10  18       35.03       41.22      8.04 o
   1  10  18        3.18        3.84      4.78 o
   2  10  18        3.07        7.19      3.87 o
   1   0  19      177.00      220.51      3.14 o
   2   0  19      150.09      161.25      3.79 o
   3   0  19       18.87       20.60      1.66 o
   4   0  19      388.93      384.80      9.45 o
   5   0  19       29.36       30.18      4.43 o
   6   0  19      444.92      442.11     17.35 o
   7   0  19      111.80      123.09      8.29 o
   8   0  19        1.61       -2.54      3.72 o
   0   1  19     1000.17      946.53      9.60 o
   1   1  19       79.08       78.35      1.41 o
   2   1  19      503.50      538.69      5.02 o
   3   1  19       27.36       24.96      1.40 o
   4   1  19       58.57       51.97      2.93 o
   5   1  19      369.80      345.59      8.04 o
   6   1  19       81.00       77.22      4.26 o
   7   1  19       33.10       35.48      3.51 o
   8   1  19       51.09       61.44      4.93 o
   0   2  19      123.79      109.84      2.58 o
   1   2  19       96.65       96.37      1.68 o
   2   2  19      425.97      414.89      4.29 o
   3   2  19      222.11      216.98      3.83 o
   4   2  19      149.73      152.54      3.78 o
   5   2  19      668.68      593.20     11.12 o
   6   2  19       37.87       35.06      3.45 o
   7   2  19       22.39       13.55      2.98 o
   8   2  19       19.53       16.59      3.46 o
   0   3  19      210.03      190.77      3.85 o
   1   3  19      563.98      566.25      6.08 o
   2   3  19      118.19      127.97      2.69 o
   3   3  19      134.67      134.92      3.53 o
   4   3  19      106.09      104.99      4.03 o
   5   3  19      373.52      358.55      9.77 o
   6   3  19       15.71       15.43      3.38 o
   7   3  19       10.20        9.02      3.28 o
   8   3  19       44.71       38.54      4.63 o
   0   4  19      280.75      272.81      5.51 o
   1   4  19      434.35      414.43      5.79 o
   2   4  19       86.79       85.06      3.03 o
   3   4  19      487.61      463.77      7.64 o
   4   4  19       86.89       81.01      5.67 o
   5   4  19      100.12      103.23      6.73 o
   6   4  19        0.43        1.04      2.79 o
   7   4  19        8.07        4.71      3.28 o
   0   5  19      219.32      194.42     10.81 o
   1   5  19       80.31       71.04      2.91 o
   2   5  19       39.13       43.08      2.82 o
   3   5  19      339.80      323.47      6.84 o
   4   5  19      149.94      133.20      5.50 o
   5   5  19      189.24      186.59      8.53 o
   6   5  19        4.34        5.60      3.77 o
   7   5  19       22.93       19.80      4.69 o
   0   6  19      111.68      102.21      5.50 o
   1   6  19      280.04      289.84      5.92 o
   2   6  19      182.54      190.74      5.31 o
   3   6  19      180.76      187.24      6.37 o
   4   6  19      124.90      130.87      5.59 o
   5   6  19       14.38       15.06      6.53 o
   6   6  19        0.04        1.76      3.55 o
   0   7  19      235.35      227.27     12.07 o
   1   7  19        6.89        5.45      2.41 o
   2   7  19      187.81      164.95      5.21 o
   3   7  19       51.90       55.21      3.96 o
   4   7  19        0.04       -0.17      2.61 o
   5   7  19        4.56        4.88      4.06 o
   6   7  19       16.08       16.43      8.80 o
   0   8  19        0.26       10.56      5.53 o
   1   8  19        4.20       -1.26      2.84 o
   2   8  19       43.79       37.70      3.77 o
   3   8  19       13.63       13.38      3.36 o
   4   8  19       89.27       98.20      5.61 o
   5   8  19        0.72       -0.90      2.79 o
   0   9  19        7.96       11.56      5.53 o
   1   9  19       33.34       32.67      4.79 o
   2   9  19        4.69        4.96      3.42 o
   3   9  19       21.80       17.87      3.57 o
   4   9  19       18.11       25.07      3.84 o
   0  10  19        1.12        6.53      6.03 o
   1  10  19        5.39       -0.48      3.72 o
   2  10  19       18.08       21.28      4.62 o
   0   0  20     1742.02     1829.04     22.68 o
   1   0  20        0.08        1.92      0.86 o
   2   0  20      883.33      957.37     12.31 o
   3   0  20       31.55       35.13      2.18 o
   4   0  20       87.30       86.88      4.73 o
   5   0  20       11.94       13.45      3.72 o
   6   0  20      115.67      136.45      7.64 o
   7   0  20        4.21       -0.25      3.55 o
   8   0  20       12.44       14.02      4.94 o
   0   1  20       23.82       28.95      1.31 o
   1   1  20      493.03      464.50      4.12 o
   2   1  20      990.50      970.66      8.06 o
   3   1  20       87.77       93.75      2.36 o
   4   1  20      127.31      125.26      4.18 o
   5   1  20       39.00       45.46      3.51 o
   6   1  20        9.62        8.73      2.57 o
   7   1  20        8.10        8.03      2.75 o
   8   1  20       17.17       20.69      3.58 o
   0   2  20      103.04      107.30      2.62 o
   1   2  20       89.57       87.36      1.62 o
   2   2  20       20.18       22.74      1.12 o
   3   2  20       64.20       75.54      2.32 o
   4   2  20       23.03       18.10      2.05 o
   5   2  20       76.36       73.14      5.37 o
   6   2  20       45.16       46.57      3.64 o
   7   2  20       29.06       38.23      3.82 o
   8   2  20       38.28       36.13      4.12 o
   0   3  20       82.35       78.34      2.37 o
   1   3  20       39.72       46.18      1.45 o
   2   3  20      249.26      248.91      3.63 o
   3   3  20       11.17        9.64      1.94 o
   4   3  20      258.53      263.52      7.69 o
   5   3  20      132.80      129.99      5.99 o
   6   3  20       39.57       53.14      4.44 o
   7   3  20        6.12        4.20      3.17 o
   0   4  20        4.75        4.31      1.27 o
   1   4  20      184.93      186.53      4.05 o
   2   4  20      661.58      631.15      9.31 o
   3   4  20      453.92      428.26     12.62 o
   4   4  20      128.07      109.90      4.87 o
   5   4  20       85.98       79.68      5.86 o
   6   4  20       16.05       14.33      3.38 o
   7   4  20       55.60       48.93      4.83 o
   0   5  20       59.85       62.84      4.62 o
   1   5  20      107.74      101.98      3.30 o
   2   5  20      146.14      147.59      4.15 o
   3   5  20      122.26      116.62      5.01 o
   4   5  20       41.81       46.54      3.70 o
   5   5  20       37.48       45.83      7.04 o
   6   5  20       46.63       49.20      5.78 o
   7   5  20        5.26       12.65      3.75 o
   0   6  20      325.09      287.19      9.60 o
   1   6  20      182.07      168.01      4.95 o
   2   6  20      244.54      255.99      6.28 o
   3   6  20      236.77      242.06      7.25 o
   4   6  20       27.03       33.94      3.55 o
   5   6  20      224.21      218.90      9.80 o
   6   6  20        8.41        7.58      3.98 o
   0   7  20      669.21      596.17     22.14 o
   1   7  20        3.98        2.84      2.41 o
   2   7  20       14.26       20.41      2.87 o
   3   7  20       65.94       68.26      4.54 o
   4   7  20       15.40       11.67      2.99 o
   5   7  20       13.98       10.30      3.91 o
   6   7  20       32.35       42.81      5.86 o
   0   8  20       11.46       17.59      5.53 o
   1   8  20       20.24       18.44      4.30 o
   2   8  20       13.76       21.83      3.38 o
   3   8  20        8.56       10.50      3.06 o
   4   8  20       23.28       24.55      3.77 o
   5   8  20       15.74       19.48      4.58 o
   0   9  20      243.94      245.36     14.08 o
   1   9  20       38.99       43.75      4.15 o
   2   9  20       36.09       43.04      4.33 o
   3   9  20        9.69        8.80      4.56 o
   4   9  20        9.27       10.52      4.43 o
   0  10  20       14.53       18.10      6.53 o
   1  10  20        3.02        3.15      3.86 o
   2  10  20       29.20       38.65      5.33 o
   1   0  21      270.96      252.78      3.57 o
   2   0  21      407.67      439.78      7.06 o
   3   0  21       30.82       30.40      3.63 o
   4   0  21      113.94      103.62      9.30 o
   5   0  21       18.48       26.18      6.79 o
   6   0  21        0.64       -0.50      3.20 o
   7   0  21       58.25       62.66      6.40 o
   8   0  21        0.42       -3.69      3.72 o
   0   1  21       68.75       66.28      1.87 o
   1   1  21       20.92       18.98      0.88 o
   2   1  21      450.26      466.30      5.03 o
   3   1  21      155.62      143.82      3.00 o
   4   1  21      465.64      451.51     12.63 o
   5   1  21      152.88      133.42      5.19 o
   6   1  21       84.70       80.09      4.45 o
   7   1  21       43.07       46.54      4.01 o
   8   1  21       10.44       11.46      3.44 o
   0   2  21      429.49      449.96      6.37 o
   1   2  21       92.45       95.03      1.77 o
   2   2  21       99.95      101.96      1.82 o
   3   2  21      922.86      896.15     11.08 o
   4   2  21       28.44       40.13      3.19 o
   5   2  21      189.54      192.20      6.01 o
   6   2  21        2.07        3.36      2.49 o
   7   2  21        8.50        7.44      2.85 o
   8   2  21       19.00       24.02      3.83 o
   0   3  21        2.41        1.54      1.05 o
   1   3  21       24.79       30.05      1.27 o
   2   3  21      462.87      451.00      6.15 o
   3   3  21      383.44      354.60      8.75 o
   4   3  21      141.62      142.92      4.69 o
   5   3  21      168.73      160.77      6.58 o
   6   3  21       30.31       33.77      3.96 o
   7   3  21       25.12       30.74      4.25 o
   0   4  21       51.60       47.18      3.07 o
   1   4  21      101.01       93.76      2.91 o
   2   4  21       57.28       58.17      2.50 o
   3   4  21       88.48       96.27      6.58 o
   4   4  21       69.79       75.70      4.36 o
   5   4  21      119.79      115.35      6.10 o
   6   4  21        8.40        7.74      5.99 o
   7   4  21       14.45       17.97      3.96 o
   0   5  21      190.43      176.36      5.66 o
   1   5  21       44.16       41.30      2.49 o
   2   5  21      130.26      108.78      3.94 o
   3   5  21      192.47      174.78      6.05 o
   4   5  21       45.76       50.19      3.91 o
   5   5  21        4.95        6.28      3.55 o
   6   5  21        4.36        1.67      2.99 o
   7   5  21        3.34       -2.42      4.52 o
   0   6  21      103.87      106.69      5.86 o
   1   6  21      112.62      112.59      4.20 o
   2   6  21      131.78      124.49      4.72 o
   3   6  21      234.06      221.83     10.10 o
   4   6  21      120.20       96.78      5.25 o
   5   6  21       34.74       33.35      5.14 o
   6   6  21        8.03       14.33      4.62 o
   0   7  21       56.68       69.87      8.04 o
   1   7  21       20.61       27.16      4.86 o
   2   7  21       15.20       11.67      3.88 o
   3   7  21      107.23      112.06      5.50 o
   4   7  21        8.50        7.13      2.87 o
   5   7  21       26.36       26.38      4.98 o
   0   8  21       36.37       25.13      6.03 o
   1   8  21       73.95       74.68      5.28 o
   2   8  21       32.52       33.08      4.24 o
   3   8  21       28.70       21.57      3.48 o
   4   8  21       21.15       24.83      3.77 o
   5   8  21        6.21        9.05      6.53 o
   0   9  21       17.48       26.14      7.04 o
   1   9  21       23.26       34.19      3.84 o
   2   9  21       23.69       26.94      3.82 o
   3   9  21       29.08       29.52      3.96 o
   1  10  21        5.69        6.53      5.53 o
   0   0  22      851.28      803.07     11.33 o
   1   0  22      313.15      306.70      5.95 o
   2   0  22      594.04      560.55      8.40 o
   3   0  22        2.16        0.45      1.41 o
   4   0  22      139.86      128.57     10.56 o
   5   0  22       56.43       50.97      5.14 o
   6   0  22        2.02        8.90      3.72 o
   7   0  22       22.48       28.92      5.33 o
   8   0  22       15.75       19.47      5.30 o
   0   1  22       65.10       61.84      1.84 o
   1   1  22      149.01      152.20      2.05 o
   2   1  22      316.62      281.87      3.62 o
   3   1  22      152.04      145.28      4.69 o
   4   1  22      439.14      424.29      8.85 o
   5   1  22      206.16      188.82      6.83 o
   6   1  22       19.49       23.05      3.19 o
   7   1  22       30.98       28.94      3.42 o
   0   2  22      391.91      364.04      5.44 o
   1   2  22      327.46      329.64      3.59 o
   2   2  22      693.25      685.91      6.82 o
   3   2  22      333.86      331.92      5.80 o
   4   2  22      266.37      245.86      6.53 o
   5   2  22       54.26       55.61      3.89 o
   6   2  22       31.56       35.68      3.45 o
   7   2  22       41.42       52.38      4.18 o
   0   3  22        1.83        0.97      1.17 o
   1   3  22       53.10       55.46      1.67 o
   2   3  22      260.86      259.21      4.44 o
   3   3  22      293.94      289.08      6.03 o
   4   3  22       50.86       46.62      3.96 o
   5   3  22       46.20       41.64      4.23 o
   6   3  22       37.24       34.79      4.25 o
   7   3  22       20.84       24.91      4.11 o
   0   4  22       10.35       11.39      1.70 o
   1   4  22      626.70      611.93      6.72 o
   2   4  22      371.94      354.50      6.71 o
   3   4  22       89.06       86.92      4.42 o
   4   4  22       46.41       44.70      3.36 o
   5   4  22       54.80       62.26      4.73 o
   6   4  22       47.24       55.00      5.03 o
   7   4  22        4.38        1.80      3.28 o
   0   5  22      258.69      232.59     14.87 o
   1   5  22       64.89       65.67      3.44 o
   2   5  22       13.00       12.40      2.61 o
   3   5  22       10.34       16.27      3.39 o
   4   5  22      139.59      123.98      5.54 o
   5   5  22        8.98        7.27      3.86 o
   6   5  22       20.01       13.57      3.65 o
   0   6  22       14.46       15.27      2.58 o
   1   6  22       20.65       23.40      2.49 o
   2   6  22       34.35       31.55      3.28 o
   3   6  22       16.47       22.36      4.56 o
   4   6  22       30.80       38.22      3.82 o
   5   6  22        6.61       12.46      4.08 o
   6   6  22       13.65       12.82      4.62 o
   0   7  22        0.00        5.53      4.52 o
   1   7  22      154.24      174.00      6.26 o
   2   7  22        1.57       -0.21      2.29 o
   3   7  22       47.95       50.83      4.28 o
   4   7  22       14.28       12.97      3.28 o
   5   7  22        5.45        2.22      5.78 o
   0   8  22       58.90       58.81      7.54 o
   1   8  22        6.49       14.61      3.10 o
   2   8  22       16.42       19.62      3.46 o
   3   8  22       22.32       23.77      3.57 o
   4   8  22       36.60       32.85      4.25 o
   0   9  22       11.78        7.54      6.03 o
   1   9  22       93.64      111.24      5.96 o
   2   9  22       29.03       33.61      4.11 o
   3   9  22       19.14       16.49      4.43 o
   1   0  23       46.30       47.21      2.55 o
   2   0  23      119.48      124.79      3.56 o
   3   0  23        0.16        0.32      1.43 o
   4   0  23       37.16       42.86      4.79 o
   5   0  23       27.09       37.91      4.79 o
   6   0  23      100.83       92.82      6.92 o
   7   0  23       11.25       14.44      4.43 o
   0   1  23        1.61        2.57      0.95 o
   1   1  23       70.04       80.74      1.74 o
   2   1  23       84.43       80.66      2.48 o
   3   1  23      147.03      147.33      3.69 o
   4   1  23      380.63      366.02     12.70 o
   5   1  23       97.48       87.62      6.72 o
   6   1  23       59.19       63.04      4.26 o
   7   1  23       12.98       11.86      3.18 o
   0   2  23       37.65       43.01      1.98 o
   1   2  23       72.73       67.42      1.72 o
   2   2  23      150.11      144.89      3.24 o
   3   2  23      204.18      213.42      4.50 o
   4   2  23       20.95       17.12      3.19 o
   5   2  23       18.72       21.16      3.05 o
   6   2  23      103.51       96.69      5.02 o
   7   2  23        2.30       -1.22      2.61 o
   0   3  23       27.06       28.59      1.80 o
   1   3  23       84.63       85.65      2.06 o
   2   3  23       10.51       14.37      1.77 o
   3   3  23      131.40      130.88      4.59 o
   4   3  23        4.43        7.71      2.87 o
   5   3  23      147.21      131.85      8.92 o
   6   3  23        9.90        7.04      3.19 o
   7   3  23       25.20       30.66      4.54 o
   0   4  23      180.57      170.14      3.86 o
   1   4  23        3.73        7.54      1.67 o
   2   4  23       97.35       97.57      3.50 o
   3   4  23        3.37        3.41      2.02 o
   4   4  23      237.00      222.09      9.56 o
   5   4  23       25.10       17.10      3.48 o
   6   4  23        1.89        6.29      3.17 o
   7   4  23       17.89       24.61      5.50 o
   0   5  23      193.60      188.12      6.46 o
   1   5  23       89.79       87.54      3.45 o
   2   5  23       16.53       21.96      2.96 o
   3   5  23       44.01       49.56      3.75 o
   4   5  23       86.41       91.80      4.95 o
   5   5  23        3.66        4.77      3.28 o
   6   5  23        9.01        6.55      5.33 o
   0   6  23      227.97      194.35      7.44 o
   1   6  23       68.37       67.95      3.56 o
   2   6  23       14.32       22.44      2.99 o
   3   6  23       24.26       29.82      4.90 o
   4   6  23       30.26       28.23      3.70 o
   5   6  23       30.53       26.75      9.30 o
   6   6  23        9.68       14.85      4.58 o
   0   7  23        8.80       10.29      3.36 o
   1   7  23      185.58      184.82      8.13 o
   2   7  23        6.49        4.98      2.53 o
   3   7  23        2.59        2.18      2.70 o
   4   7  23        5.94        8.15      4.00 o
   5   7  23       19.56       17.67      4.58 o
   0   8  23       47.06       43.23      7.04 o
   1   8  23      139.53      136.18      6.38 o
   2   8  23        6.58        1.83      2.79 o
   3   8  23        7.54        5.63      2.94 o
   4   8  23        5.34        8.85      3.39 o
   0   9  23        0.37       -1.01      5.03 o
   1   9  23       35.12       51.05      5.03 o
   2   9  23        8.28        8.08      5.93 o
   0   0  24       47.13       53.56      2.45 o
   1   0  24      153.99      152.65      3.28 o
   2   0  24        2.32       11.35      1.76 o
   3   0  24        9.84       10.72      2.70 o
   4   0  24       42.45       31.28      4.43 o
   5   0  24       53.23       67.60      5.86 o
   6   0  24        5.50        1.76      3.50 o
   7   0  24       40.08       44.96      5.86 o
   0   1  24       14.33       12.18      1.34 o
   1   1  24       75.12       77.78      1.70 o
   2   1  24       81.36       90.66      2.67 o
   3   1  24      161.40      155.16      3.88 o
   4   1  24        7.87        9.35      2.38 o
   5   1  24        1.91        3.72      2.47 o
   6   1  24       22.27       26.74      5.32 o
   7   1  24       24.79       35.61      4.02 o
   0   2  24      645.49      648.65      8.35 o
   1   2  24      134.22      139.43      2.60 o
   2   2  24      175.50      173.86      3.59 o
   3   2  24       46.34       44.22      2.72 o
   4   2  24       55.42       55.37      3.64 o
   5   2  24       42.11       37.73      4.35 o
   6   2  24       41.84       39.31      3.83 o
   7   2  24       56.41       59.19      7.40 o
   0   3  24       34.28       40.99      2.51 o
   1   3  24      822.27      775.19      7.90 o
   2   3  24      274.77      270.91      5.16 o
   3   3  24      259.76      260.99      6.39 o
   4   3  24      350.93      330.01      9.38 o
   5   3  24        6.30        7.73      3.39 o
   6   3  24       31.36       29.41      4.04 o
   7   3  24        4.71        3.70      3.57 o
   0   4  24      738.47      704.59      9.31 o
   1   4  24      196.07      196.71      3.72 o
   2   4  24      212.22      217.45      5.81 o
   3   4  24      167.33      149.64      5.06 o
   4   4  24      170.59      171.56      7.06 o
   5   4  24       48.96       54.93      5.18 o
   6   4  24       64.16       66.27      5.35 o
   0   5  24      102.05       93.00      4.42 o
   1   5  24       95.77       85.19      3.08 o
   2   5  24      464.92      436.38     10.05 o
   3   5  24       11.99       15.98      3.17 o
   4   5  24       62.14       64.35      6.04 o
   5   5  24       29.07       22.14      3.96 o
   6   5  24       18.60       20.64      5.10 o
   0   6  24       62.20       51.79      4.43 o
   1   6  24      199.29      189.30      6.37 o
   2   6  24       23.46       24.06      3.19 o
   3   6  24       37.63       44.99      3.84 o
   4   6  24       43.07       46.18      4.13 o
   5   6  24       14.96       16.27      5.03 o
   0   7  24        0.94       -2.81      3.01 o
   1   7  24       10.14       14.79      2.87 o
   2   7  24       29.43       30.20      3.57 o
   3   7  24       20.20       19.29      3.46 o
   4   7  24       20.65       16.72      3.55 o
   5   7  24       17.74       17.59      7.04 o
   0   8  24       20.84       18.85      6.79 o
   1   8  24       37.49       42.27      4.25 o
   2   8  24       42.68       44.81      4.25 o
   3   8  24       19.55       23.81      3.62 o
   4   8  24       29.40       31.14     11.81 o
   0   9  24        1.00       -3.36      3.36 o
   1   9  24       20.39       26.78      3.96 o
   2   9  24       11.74        8.00      8.04 o
   1   0  25      207.77      198.26      4.48 o
   2   0  25      513.39      482.17      8.68 o
   3   0  25      104.35       98.00      4.92 o
   4   0  25        4.33        2.26      2.78 o
   5   0  25       15.72       24.16      8.80 o
   6   0  25       26.23       24.24      4.79 o
   7   0  25       51.48       47.95      6.21 o
   0   1  25      118.19      109.71      2.89 o
   1   1  25       58.64       58.82      2.15 o
   2   1  25      535.28      520.60      6.87 o
   3   1  25        5.65        7.10      2.01 o
   4   1  25       51.52       53.30      5.73 o
   5   1  25       15.59       13.43      4.06 o
   6   1  25        7.96        6.56      2.75 o
   7   1  25        1.22       -2.80      2.80 o
   0   2  25      281.64      267.84      4.67 o
   1   2  25      428.61      451.75      5.98 o
   2   2  25      266.21      263.67      4.52 o
   3   2  25       78.31       77.27      3.48 o
   4   2  25      204.32      202.33      8.49 o
   5   2  25       45.65       54.68      5.15 o
   6   2  25       27.43       25.75      3.95 o
   7   2  25       31.78       36.72      4.12 o
   0   3  25      159.85      157.72      4.40 o
   1   3  25      199.70      200.47      4.14 o
   2   3  25       30.96       37.42      2.38 o
   3   3  25      103.79       98.13      4.24 o
   4   3  25       15.15       13.24      3.28 o
   5   3  25       11.97       15.26      3.48 o
   6   3  25       31.76       33.74      4.41 o
   7   3  25       21.17       28.37      9.05 o
   0   4  25       47.26       50.46      3.05 o
   1   4  25      122.79      116.89      3.23 o
   2   4  25       65.98       66.93      3.56 o
   3   4  25       67.42       67.97      4.97 o
   4   4  25        7.39       14.99      3.48 o
   5   4  25       27.48       29.74      3.96 o
   6   4  25        3.21        1.52      3.38 o
   0   5  25        0.58       -1.56      2.03 o
   1   5  25      132.96      130.98      4.02 o
   2   5  25       16.47       25.06      3.30 o
   3   5  25       55.53       53.64      4.04 o
   4   5  25      100.82       97.36      5.79 o
   5   5  25        4.46        3.65      3.38 o
   6   5  25       29.80       31.48      5.50 o
   0   6  25       17.07       16.56      3.36 o
   1   6  25       16.36       14.92      2.40 o
   2   6  25       27.39       18.21      3.19 o
   3   6  25      105.50      110.15      5.91 o
   4   6  25      116.30      124.94      7.80 o
   5   6  25        2.94        3.98      4.08 o
   0   7  25        0.43       -0.07      2.65 o
   1   7  25      114.19      111.78      5.41 o
   2   7  25       27.28       36.01      5.88 o
   3   7  25       46.54       50.32      4.61 o
   4   7  25        7.17       16.79      4.43 o
   0   8  25        0.72        6.38      3.36 o
   1   8  25       41.77       47.13      4.35 o
   2   8  25       15.00       19.91      5.76 o
   3   8  25       20.22       30.05      4.21 o
   0   9  25        6.00        6.97      4.08 o
   1   9  25        3.45        4.02      3.91 o
   0   0  26      296.64      275.17      8.31 o
   1   0  26        1.15       -0.08      1.77 o
   2   0  26       26.07       34.94      2.64 o
   3   0  26        2.31        1.54      2.78 o
   4   0  26      180.28      183.94      8.51 o
   5   0  26       76.54       66.77      6.04 o
   6   0  26        5.39        3.84      4.78 o
   7   0  26       72.84       86.27     10.56 o
   0   1  26      328.91      306.36      6.73 o
   1   1  26      461.92      484.78      5.77 o
   2   1  26      101.92      114.24      3.04 o
   3   1  26        5.37        5.38      3.56 o
   4   1  26      141.44      142.27      6.31 o
   5   1  26       23.61       27.22      3.25 o
   6   1  26       35.31       32.21      3.61 o
   7   1  26       18.56       22.74      3.64 o
   0   2  26      214.70      224.77      4.73 o
   1   2  26       91.82       95.23      2.76 o
   2   2  26      442.43      417.34      6.67 o
   3   2  26      103.22       99.03      4.29 o
   4   2  26      155.50      141.43      5.66 o
   5   2  26       36.40       25.27      4.43 o
   6   2  26        1.76        7.43      2.79 o
   7   2  26        9.51       10.39      3.77 o
   0   3  26       77.53       73.03      2.97 o
   1   3  26       99.22      104.51      3.43 o
   2   3  26       15.47       15.57      2.17 o
   3   3  26      188.17      190.92      5.58 o
   4   3  26       17.86       13.46      3.28 o
   5   3  26       24.07       26.21      3.96 o
   6   3  26        1.63       -0.82      3.25 o
   0   4  26       12.74       17.07      2.35 o
   1   4  26       93.20       86.66      3.30 o
   2   4  26       16.25       18.22      2.76 o
   3   4  26       25.35       24.02      2.89 o
   4   4  26       29.06       39.54      4.33 o
   5   4  26      110.82      111.26      6.45 o
   6   4  26       36.58       36.37      4.73 o
   0   5  26        0.59       -0.54      1.94 o
   1   5  26       82.81       75.81      3.48 o
   2   5  26       49.60       48.00      3.40 o
   3   5  26      207.77      203.27      8.23 o
   4   5  26       16.54       16.96      3.57 o
   5   5  26       29.52       27.08      7.01 o
   0   6  26       15.37       18.61      3.55 o
   1   6  26        5.74        5.77      2.13 o
   2   6  26       66.25       77.92      4.83 o
   3   6  26        9.63        8.30      3.26 o
   4   6  26       28.36       38.09      5.33 o
   5   6  26        9.29        8.88      3.75 o
   0   7  26        0.68        0.83      3.02 o
   1   7  26       24.24       25.15      3.41 o
   2   7  26       46.08       35.42      3.84 o
   3   7  26       55.66       61.77      5.23 o
   4   7  26       22.81       25.19      4.98 o
   0   8  26       14.61        3.59      4.78 o
   1   8  26       71.15       76.85      5.32 o
   2   8  26       13.64       11.87      3.46 o
   3   8  26       13.90       16.59      4.22 o
   1   0  27        6.17        6.18      1.90 o
   2   0  27       12.06        9.09      2.04 o
   3   0  27       16.11       18.71      4.78 o
   4   0  27      288.23      262.83      9.94 o
   5   0  27       24.93       33.02      5.53 o
   6   0  27        8.58       13.73      4.43 o
   7   0  27       35.76       39.21      8.04 o
   0   1  27        8.08       10.77      2.41 o
   1   1  27      588.81      583.96      7.11 o
   2   1  27       24.92       29.69      1.88 o
   3   1  27       20.99       15.23      2.49 o
   4   1  27       58.26       62.15      3.89 o
   5   1  27        0.54       -2.32      2.32 o
   6   1  27        1.15        0.72      2.59 o
   0   2  27      135.78      125.72      5.03 o
   1   2  27      189.81      187.91      3.99 o
   2   2  27        1.07        6.33      1.99 o
   3   2  27      145.02      143.11      4.98 o
   4   2  27        7.00        4.29      2.38 o
   5   2  27       78.76       76.19      4.42 o
   6   2  27       16.24       13.65      3.25 o
   0   3  27      117.38      109.71      5.07 o
   1   3  27       81.81       75.72      3.04 o
   2   3  27       91.28       96.85      4.17 o
   3   3  27      145.37      144.21      6.13 o
   4   3  27       27.60       22.82      3.57 o
   5   3  27       47.46       44.40      4.44 o
   6   3  27       22.65       25.40      4.21 o
   0   4  27      196.66      204.70      6.55 o
   1   4  27       17.09       16.66      2.05 o
   2   4  27       50.04       53.45      3.46 o
   3   4  27       28.61       29.51      2.96 o
   4   4  27       17.52       13.71      3.94 o
   5   4  27       13.41       12.48      3.62 o
   6   4  27       64.46       69.23      6.75 o
   0   5  27       26.52       28.69      4.04 o
   1   5  27       45.95       43.81      2.87 o
   2   5  27       14.73       14.30      3.55 o
   3   5  27       30.97       34.98      3.41 o
   4   5  27       35.07       36.47      4.33 o
   5   5  27       28.01       22.95      4.15 o
   0   6  27      111.83      104.27      6.37 o
   1   6  27       31.90       43.07      3.77 o
   2   6  27       51.76       45.16      4.04 o
   3   6  27        8.10        6.89      3.03 o
   4   6  27        8.59       11.90      6.48 o
   5   6  27       15.87       18.60      7.04 o
   0   7  27      104.68      106.95      6.57 o
   1   7  27       19.70       19.30      3.48 o
   2   7  27       16.37       17.00      3.55 o
   3   7  27       38.73       41.99      4.50 o
   4   7  27       14.28       15.08      7.04 o
   0   8  27        2.74        6.06      4.78 o
   1   8  27       16.86       19.31      3.67 o
   2   8  27       41.90       47.76      5.69 o
   0   0  28      412.71      384.25     15.59 o
   1   0  28       82.01       74.68      4.23 o
   2   0  28      120.22      107.27      4.05 o
   3   0  28       96.47      107.67      6.37 o
   4   0  28       73.73       66.93      5.86 o
   5   0  28       26.03       24.01      4.62 o
   6   0  28        8.98       -0.75      3.55 o
   0   1  28       90.17       84.71      5.33 o
   1   1  28      377.65      386.27      5.99 o
   2   1  28       76.46       84.98      3.49 o
   3   1  28      130.52      121.74      6.22 o
   4   1  28       51.04       53.37      3.76 o
   5   1  28        3.71       -0.36      2.40 o
   6   1  28       25.20       32.11      3.73 o
   0   2  28      212.50      202.16      7.82 o
   1   2  28        9.43        5.83      1.70 o
   2   2  28       56.28       60.80      3.16 o
   3   2  28       32.64       25.87      3.06 o
   4   2  28       13.40        9.42      2.63 o
   5   2  28       23.30       21.91      3.14 o
   6   2  28       38.21       43.45      4.17 o
   0   3  28        8.30        2.69      3.01 o
   1   3  28      265.63      260.50      5.27 o
   2   3  28       21.49       19.28      3.03 o
   3   3  28       25.43       31.97      3.91 o
   4   3  28       13.37       15.48      3.65 o
   5   3  28        2.01       -1.99      2.99 o
   6   3  28       15.06       10.56      3.86 o
   0   4  28       14.38       15.00      4.02 o
   1   4  28       25.92       26.15      2.51 o
   2   4  28       27.52       32.67      3.00 o
   3   4  28       28.11       34.35      4.54 o
   4   4  28       35.44       33.14      4.61 o
   5   4  28       20.24       22.29      4.21 o
   0   5  28       70.01       69.73      5.50 o
   1   5  28      202.10      211.64      6.12 o
   2   5  28       20.10       21.60      2.97 o
   3   5  28       13.67       16.98      2.80 o
   4   5  28        8.13       11.32      3.53 o
   5   5  28        9.68        7.25      3.74 o
   0   6  28       21.28       21.06      3.78 o
   1   6  28       15.97       18.74      3.19 o
   2   6  28      102.26      109.51      5.70 o
   3   6  28       70.67       74.60      4.62 o
   4   6  28       51.43       53.39      5.11 o
   0   7  28        2.18        4.07      3.77 o
   1   7  28       68.09       72.29      4.92 o
   2   7  28       74.84       86.67      5.50 o
   3   7  28       36.69       45.46      4.44 o
   0   8  28       81.37      100.25      7.79 o
   1   8  28       28.84       37.72      4.51 o
   1   0  29      183.09      175.37      7.44 o
   2   0  29       95.58      109.78      5.01 o
   3   0  29      332.93      343.08     11.31 o
   4   0  29       12.76       16.93      4.52 o
   5   0  29        3.16        3.27      3.55 o
   6   0  29       17.13       11.80      4.43 o
   0   1  29       10.26       14.31      3.36 o
   1   1  29       98.52      109.81      3.86 o
   2   1  29       52.01       54.53      3.14 o
   3   1  29      109.01      108.59      4.78 o
   4   1  29       18.84       25.39      3.18 o
   5   1  29       23.88       27.09      3.33 o
   6   1  29       22.09       26.07      3.69 o
   0   2  29       10.16       10.85      3.36 o
   1   2  29       43.00       44.42      2.90 o
   2   2  29      136.99      134.52      4.79 o
   3   2  29        7.91        4.55      2.68 o
   4   2  29       23.78       26.81      3.77 o
   5   2  29       16.25       13.36      3.12 o
   6   2  29        0.83        5.79      3.97 o
   0   3  29        1.00        1.57      3.01 o
   1   3  29       45.96       44.30      2.82 o
   2   3  29       44.01       44.57      3.36 o
   3   3  29      123.53      116.28      5.87 o
   4   3  29        6.01       10.72      3.19 o
   5   3  29       20.98       22.68      4.04 o
   6   3  29       48.85       46.25      9.05 o
   0   4  29        0.20       -0.25      2.84 o
   1   4  29        2.27        2.60      2.13 o
   2   4  29      160.61      155.89      5.35 o
   3   4  29       91.04      100.54      5.79 o
   4   4  29       45.63       48.95      5.05 o
   5   4  29       19.77       16.39      5.73 o
   0   5  29      167.12      145.24      7.44 o
   1   5  29        9.45       10.71      2.68 o
   2   5  29        2.67        6.31      2.49 o
   3   5  29       49.91       44.87      4.52 o
   4   5  29        3.49        1.26      3.38 o
   5   5  29        4.74        4.02      6.53 o
   0   6  29       16.67       13.39      3.86 o
   1   6  29        3.18        1.12      2.32 o
   2   6  29       78.68       90.59      4.77 o
   3   6  29       23.86       26.01      5.15 o
   4   6  29       11.45       10.18      4.94 o
   0   7  29       76.53       70.88      8.55 o
   1   7  29       47.58       50.87      5.55 o
   2   7  29       35.01       43.00      4.33 o
   3   7  29       20.75       20.40      4.78 o
   0   8  29       19.30       28.65      7.04 o
   0   0  30      136.60      122.17      9.55 o
   1   0  30       10.79       13.33      3.36 o
   2   0  30       21.17       25.13      6.03 o
   3   0  30        2.26        8.36      3.36 o
   4   0  30       87.40       98.20     10.56 o
   5   0  30        0.09        2.63      3.72 o
   6   0  30        2.91        6.53      6.03 o
   0   1  30      365.69      347.52     11.02 o
   1   1  30       46.35       47.10      3.19 o
   2   1  30      172.57      181.39     10.31 o
   3   1  30       26.51       29.97      3.99 o
   4   1  30       53.96       50.50      3.87 o
   5   1  30       14.49       16.70      3.20 o
   6   1  30       25.99       20.31      5.28 o
   0   2  30      121.59      110.45      6.40 o
   1   2  30       36.38       45.19      3.24 o
   2   2  30       10.98        8.42      2.34 o
   3   2  30      108.46      112.47      4.78 o
   4   2  30       18.23       17.99      3.48 o
   5   2  30        6.70        7.63      3.00 o
   0   3  30      129.28      115.97      6.75 o
   1   3  30      106.76       98.76      4.37 o
   2   3  30       72.71       75.52      4.03 o
   3   3  30       12.47       16.97      5.07 o
   4   3  30       22.94       32.66      6.99 o
   5   3  30        0.46       -2.68      3.19 o
   0   4  30       61.09       53.87      8.55 o
   1   4  30       46.01       36.15      3.75 o
   2   4  30       43.72       38.69      3.31 o
   3   4  30        7.57        6.67      3.17 o
   4   4  30       13.48       15.23      3.77 o
   5   4  30       32.51       45.10      9.05 o
   0   5  30       39.48       49.83      9.05 o
   1   5  30        9.64       12.83      3.17 o
   2   5  30       90.04       93.57      4.73 o
   3   5  30       24.08       33.79      4.33 o
   4   5  30       85.60       90.16      6.08 o
   0   6  30       21.17       22.12      4.43 o
   1   6  30       28.98       33.57      3.40 o
   2   6  30        0.25        3.36      2.63 o
   3   6  30        5.48        5.81      3.59 o
   0   7  30       16.25       19.10      6.53 o
   1   7  30        5.19        4.87      2.75 o
   2   7  30       33.24       46.13      4.06 o
   1   0  31       36.14       37.51      4.08 o
   2   0  31      104.49      119.14     10.56 o
   3   0  31        0.32       -0.84      3.14 o
   4   0  31       32.12       35.57      4.94 o
   5   0  31        1.94       -2.26      3.55 o
   0   1  31        5.85       14.22      3.72 o
   1   1  31       46.06       48.29      3.24 o
   2   1  31      114.33      112.06      7.11 o
   3   1  31       20.08       27.33      3.75 o
   4   1  31       27.79       23.81      5.28 o
   5   1  31        8.08        6.67      3.92 o
   0   2  31        0.52       -1.21      3.52 o
   1   2  31        7.25        5.80      2.54 o
   2   2  31       13.30       13.77      4.08 o
   3   2  31       12.30       17.64      3.46 o
   4   2  31        5.30        7.69      2.85 o
   5   2  31       23.41       24.67      3.62 o
   0   3  31        0.49        1.18      3.01 o
   1   3  31        0.01        0.50      2.32 o
   2   3  31       28.77       33.62      6.26 o
   3   3  31        2.11       -0.43      2.79 o
   4   3  31        4.62        2.53      5.56 o
   5   3  31       28.77       37.59      9.80 o
   0   4  31        0.59        1.14      7.04 o
   1   4  31       19.24       20.10      3.32 o
   2   4  31       55.51       56.37      3.79 o
   3   4  31        2.81        1.01      2.99 o
   4   4  31       30.60       36.00      4.63 o
   0   5  31        2.27       -0.50      3.20 o
   1   5  31        3.58        1.94      2.79 o
   2   5  31       18.03       18.72      3.17 o
   3   5  31       13.84       23.64      3.96 o
   4   5  31        5.36       13.16      4.79 o
   0   6  31        0.16       -0.50      4.52 o
   1   6  31        2.74        2.59      3.54 o
   2   6  31        2.25        3.20      3.48 o
   3   6  31        5.79       11.23      4.79 o
   0   7  31        1.81        6.53      5.53 o
   1   7  31        0.35        0.39      3.17 o
   0   0  32      407.53      419.43     18.10 o
   1   0  32        3.81        2.99      3.36 o
   2   0  32       60.27       63.84      8.55 o
   3   0  32       24.02       37.70      7.54 o
   4   0  32       21.53       19.72      6.03 o
   5   0  32       21.95       12.32      6.28 o
   0   1  32      364.54      384.72     23.89 o
   1   1  32       23.73       29.71      3.00 o
   2   1  32       23.49       25.58      4.58 o
   3   1  32        3.22        1.84      3.72 o
   4   1  32       14.44       12.57      3.19 o
   5   1  32       16.14        9.21      3.10 o
   0   2  32      141.49      158.79      7.64 o
   1   2  32        1.15       -2.29      2.29 o
   2   2  32       23.45       20.15      5.78 o
   3   2  32       56.56       62.69      4.83 o
   4   2  32       10.02        7.38      3.57 o
   5   2  32        2.48        4.27      3.91 o
   0   3  32       17.38       14.33      3.91 o
   1   3  32       54.18       59.19      4.33 o
   2   3  32      115.22      103.12      7.28 o
   3   3  32        0.63        1.69      3.06 o
   4   3  32       40.76       46.61      4.94 o
   0   4  32       10.83        5.27      3.72 o
   1   4  32        8.32        7.87      2.90 o
   2   4  32       12.81       11.72      3.25 o
   3   4  32       39.41       41.26      6.64 o
   4   4  32        8.11        1.63      3.46 o
   0   5  32        0.29       -3.13      3.14 o
   1   5  32        0.04        4.13      2.94 o
   2   5  32        6.43        9.95      3.28 o
   3   5  32       27.81       26.92      4.04 o
   0   6  32       28.14       20.61      6.03 o
   1   6  32        3.60        2.16      3.06 o
   2   6  32       27.02       31.31      4.28 o
   1   0  33      186.84      193.09      8.30 o
   2   0  33       31.08       33.18      7.04 o
   3   0  33       50.20       45.24      8.04 o
   4   0  33       25.88       23.63      7.54 o
   5   0  33       19.63       18.60      6.53 o
   0   1  33        0.69        0.25      3.20 o
   1   1  33      102.20      102.07      5.30 o
   2   1  33        8.85        6.60      4.27 o
   3   1  33       20.10       11.81      4.27 o
   4   1  33        3.40        2.95      3.17 o
   5   1  33        1.09       -3.50      3.50 o
   0   2  33       60.25       61.25      5.78 o
   1   2  33       43.11       39.92      4.04 o
   2   2  33       30.08       32.49      8.55 o
   3   2  33       15.78       17.47      6.03 o
   4   2  33       55.92       62.27      8.64 o
   0   3  33        1.90        0.83      3.02 o
   1   3  33       26.00       29.47      3.57 o
   2   3  33        2.83        6.56      5.28 o
   3   3  33       21.31       26.41      5.14 o
   4   3  33        3.71        1.57      3.38 o
   0   4  33        0.04        4.60      3.36 o
   1   4  33        4.81        1.75      2.87 o
   2   4  33       52.68       57.53      6.21 o
   3   4  33       15.08       11.92      9.05 o
   4   4  33       73.22       65.85      9.55 o
   0   5  33        0.24       -3.02      4.52 o
   1   5  33       10.92       14.79      3.46 o
   2   5  33       14.06       19.84      6.22 o
   3   5  33       94.61       86.65      9.30 o
   0   6  33        3.38       -1.01      4.52 o
   1   6  33       22.06       19.89      4.33 o
   0   0  34       87.72       97.52      9.05 o
   1   0  34        2.37        6.53      5.53 o
   2   0  34       38.43       41.22      7.54 o
   3   0  34        7.29        5.53      5.53 o
   4   0  34        7.38        0.00      5.53 o
   0   1  34       11.24       10.70      3.72 o
   1   1  34       40.29       41.25      4.13 o
   2   1  34       39.33       41.05      5.30 o
   3   1  34       16.63       16.09      4.62 o
   4   1  34       24.21       20.86      4.98 o
   0   2  34        4.00        0.25      3.20 o
   1   2  34       30.96       29.46      3.98 o
   2   2  34        0.94       -2.27      3.72 o
   3   2  34       26.86       24.51      5.30 o
   4   2  34        1.42        0.22      4.08 o
   0   3  34        2.63        2.51      3.55 o
   1   3  34       71.64       78.10      5.09 o
   2   3  34       15.99       12.88      5.78 o
   3   3  34       37.48       38.57      5.86 o
   4   3  34       20.96       27.14      5.50 o
   0   4  34       54.98       73.89      8.55 o
   1   4  34       38.20       33.64      7.34 o
   2   4  34        1.94        0.59      3.86 o
   3   4  34       17.62       12.80      4.94 o
   0   5  34       11.60        7.54      6.03 o
   1   5  34        2.62        3.08      3.06 o
   2   5  34       24.35       20.89      4.98 o
   1   0  35        0.18       -1.51      5.03 o
   2   0  35       46.35       48.26      8.04 o
   3   0  35       22.96       19.10      7.04 o
   4   0  35        5.04        4.02      6.03 o
   0   1  35       55.00       64.61      6.53 o
   1   1  35        8.04        4.84      7.54 o
   2   1  35        6.83        7.32      4.08 o
   3   1  35        6.98       -0.91      4.52 o
   4   1  35        0.12       -1.01      5.53 o
   0   2  35        0.81        2.26      3.55 o
   1   2  35       13.18       16.65      4.52 o
   2   2  35        3.76        2.54      4.78 o
   3   2  35       34.60       38.42     13.32 o
   0   3  35       13.94       18.60      5.53 o
   1   3  35        0.95        2.05      2.87 o
   2   3  35       13.98       15.78      4.58 o
   3   3  35        2.85       -1.99      4.08 o
   0   4  35        0.84        0.00      4.52 o
   1   4  35        7.52        5.97      3.07 o
   2   4  35        0.85       -3.34      4.08 o
   0   5  35        1.85        1.01      5.03 o
   1   5  35       14.87       16.76      3.67 o
   0   0  36       23.85       14.58      6.03 o
   1   0  36       18.97       20.61      6.53 o
   2   0  36       90.77      100.54     10.56 o
   3   0  36       37.89       41.72      8.55 o
   0   1  36      356.70      393.03     12.80 o
   1   1  36       20.59       18.29      5.78 o
   2   1  36       39.81       40.22      5.69 o
   3   1  36       21.38       16.20      5.28 o
   0   2  36        5.21        5.03      5.53 o
   1   2  36        4.44        2.76      3.91 o
   2   2  36        3.45       -1.33      4.08 o
   3   2  36        8.68        1.36      4.78 o
   0   3  36        1.03        3.52      5.53 o
   1   3  36       34.87       34.16      4.13 o
   2   3  36        1.92       -1.75      5.53 o
   0   4  36        4.40        5.53      5.03 o
   1   4  36        4.93       -0.61      2.99 o
   1   0  37       14.55       13.57      6.03 o
   2   0  37        1.38        6.03      6.03 o
   3   0  37       19.72       18.60      7.54 o
   0   1  37        0.41        9.55      6.03 o
   1   1  37        6.08       -1.60      3.72 o
   2   1  37       15.04       12.64      4.79 o
   0   2  37       26.50       33.68      7.04 o
   1   2  37        6.70        8.55      4.27 o
   2   2  37        9.17        7.12      4.43 o
   0   3  37       13.78       16.08      6.03 o
   1   3  37       20.84       18.84      4.79 o
   1   0  38       38.53       44.74      8.04 o
   2   0  38        5.00        6.53      6.53 o
   0   1  38      294.00      326.32     17.10 o
   1   1  38       13.43       20.61      4.98 o
   2   1  38        2.45        1.51      4.27 o
   0   2  38       38.12       51.27      8.04 o
   1   2  38        4.24        2.78      3.98 o
 
